# Supplementary material for: Dual transcriptome analysis reveals insights into the response to Rice black-streaked dwarf virus in maize
Source: J Exp Bot. 2016 Jul 18;67(15):4593–609. doi: 10.1093/jxb/erw244 (PMC4973738; doi:10.1093/jxb/erw244)
Supplement: Supplementary Data [file supp_erw244_Supplementary_Table_S1_S6.xlsx]

## Sheet: Table S1
Table S1. Primers used for virus detection by qRT-PCR
Primer	Sequence (5’-3’)	Location
S2-FP	GATATTTGCCTTGTTCAGC	1975-1993
S2-RP	AAAATAATTCTTGGTTACCGTA	2066-2087
S2-Probe	AAGATTATAAAGCAGCGAGCA	1996-2016

## Sheet: Table S2
Supplementary Table S2. Differentially expressed miRNAs and target genes
	log2 FC	P-Value(chi_square_2x2)	P-Value(fisher_test)	Transcript	log2 FC	P-Value	Transcript Annotation	degradome	AlignmentScore	Alignment Range	GO_Term
miR1432-3p	1.52091	0.020498	0.0324935	GRMZM2G086476_T01			aspartate aminotransferase 1	N	4	311-329	GO:0030170(pyridoxal phosphate binding);GO:0009058(biosynthetic process)
				GRMZM2G146677_T01	0.309625	0.098583	aspartate aminotransferase 1	N	4	1278-1296	GO:0030170(pyridoxal phosphate binding);GO:0009058(biosynthetic process)
miR1432-5p	1.23293	0.00071287	0.00119325	GRMZM2G373761_T01			villin 4	N	3.5	1026-1045	GO:0006810(transport);GO:0055085(transmembrane transport);GO:0016020(membrane)
miR156e	-2.67549	0.013761	0.0388081	GRMZM2G097275_T04	0.0620686	0.842787	squamosa promoter binding protein-like 2	N	2	1360-1380	GO:0003677(DNA binding);GO:0005634(nucleus)
				GRMZM2G097275_T01-03	0.0620686	0.842787	squamosa promoter binding protein-like 2	N	2	2063-2083	GO:0003677(DNA binding);GO:0005634(nucleus)
				GRMZM2G156621_T01			squamosa promoter binding protein-like 10	Y	3.5	859-879	GO:0003677(DNA binding);GO:0005634(nucleus)
				GRMZM2G126827_T01			squamosa promoter binding protein-like 10	Y	3.5	927-947	GO:0003677(DNA binding);GO:0005634(nucleus)
				GRMZM5G878561_T01	-0.261846	0.365973	squamosa promoter-binding protein-like (SBP domain) transcription factor family protein	Y	2.5	2340-2360	GO:0003677(DNA binding);GO:0005634(nucleus)
				GRMZM5G806833_T01	0.0695376	0.897833	-	N	3	591-611	-
				GRMZM2G148467_T01			squamosa promoter binding protein-like 10	N	3	836-856	GO:0003677(DNA binding);GO:0005634(nucleus)
				GRMZM2G148467_T02			-	N	3	984-1004	-
				GRMZM2G061734_T01			Squamosa promoter-binding protein-like (SBP domain) transcription factor family protein	N	3	1567-1587	GO:0003677(DNA binding);GO:0005634(nucleus)
miR158a-3p-2	-2.9165	0.0053306	0.0130639	GRMZM2G064954_T01	0.0218144	0.917599	Galactose oxidase/kelch repeat superfamily protein	N	4	1358-1377	GO:0005515(protein binding)
miR158a-3p	-4.26045	0.0035747	0.0118079	GRMZM2G064954_T01	0.0218144	0.917599	Galactose oxidase/kelch repeat superfamily protein	N	4	1358-1377	GO:0005515(protein binding)
miR160c	-2.60837	0.017448	0.0388081	GRMZM2G159399_T01	0.343177	0.155752	auxin response factor 16	N	1	1785-1807	GO:0006355(regulation of transcription, DNA-dependent);GO:0005634(nucleus);GO:0003677(DNA binding);GO:0009725(response to hormone stimulus)
				GRMZM2G005284_T01			auxin response factor 16	N	1	1407-1429	GO:0003677(DNA binding);GO:0006355(regulation of transcription, DNA-dependent);GO:0009725(response to hormone stimulus);GO:0005634(nucleus)
				AC207885.3_FGT009			-	N	2	483-505	-
miR166b-5p	-1.98865	0.0043215	0.00674069	GRMZM2G001713_T01			aspartic proteinase A1	N	3.5	1866-1887	GO:0004190(aspartic-type endopeptidase activity);GO:0006508(proteolysis);GO:0006629(lipid metabolic process)
				GRMZM2G082191_T01	0.624843	0.0114681	Leucine-rich repeat protein kinase family protein	N	4	1600-1620	GO:0004672(protein kinase activity);GO:0005524(ATP binding);GO:0006468(protein phosphorylation);GO:0005515(protein binding)
miR166c-5p	1.19898	0.079835	0.11074	GRMZM2G057590_T01			Replication factor-A protein 1-related	N			-	-	-
				GRMZM2G410191_T01			Protein kinase superfamily protein	N			GO:0004672(protein kinase activity);GO:0005524(ATP binding);GO:0006468(protein phosphorylation)	-	-
				GRMZM2G410191_T02			Protein kinase superfamily protein	N			GO:0004672(protein kinase activity);GO:0006468(protein phosphorylation)	-	-
miR167b	-1.54948	0.00055189	0.000438275	GRMZM2G502560_T01	0.0470959	0.869344	-	N	1	987-1009	-
				GRMZM2G042623_T02	0.148165	0.677046	pumilio 1	N	3.5	1347-1370	GO:0003723(RNA binding)
				GRMZM2G042623_T01	0.148165	0.677046	pumilio 1	N	3.5	1349-1372	GO:0003723(RNA binding)
miR167d-3p	1.12498	0.035524	0.0403892	GRMZM6G613247_T01	0.144772	0.678095	effector of transcription2	N	3.5	363-385	-
				GRMZM6G613247_T02	0.144772	0.678095	effector of transcription2	N	3.5	333-355	-
				GRMZM6G177089_T01	0.237938	0.58073	Leucine-rich receptor-like protein kinase family protein	N	4	991-1012	GO:0005515(protein binding)
miR167d-5p-1	-1.54948	0.00055189	0.000438275	GRMZM2G502560_T01	0.0470959	0.869344	-	N	1	987-1009	-
				GRMZM2G042623_T02	0.148165	0.677046	pumilio 1	N	3.5	1347-1370	GO:0003723(RNA binding)
				GRMZM2G042623_T01	0.148165	0.677046	pumilio 1	N	3.5	1349-1372	GO:0003723(RNA binding)
miR167d-5p-3	-1.54948	0.00055189	0.000438275	GRMZM2G502560_T01	0.0470959	0.869344	-	N	1	987-1009	-
				GRMZM2G042623_T02	0.148165	0.677046	pumilio 1	N	3.5	1347-1370	GO:0003723(RNA binding)
				GRMZM2G042623_T01	0.148165	0.677046	pumilio 1	N	3.5	1349-1372	GO:0003723(RNA binding)
miR167e-3p	-1.28846	2.8441e-08	3.00539e-08	AC206763.3_FGT002			-	N	4	871-891	-
miR169i-p5	-1.26045	0.13033	0.180199	AC149810.2_FGT004			Protein of unknown function (DUF3464)	N	4	272-290	-
				AC183659.4_FGT005			-	N	4	11-28	-
				AC183950.2_FGT003			histone deacetylase 3	N	4	109-127	-
				AC186283.4_FGT002			-	N	3.5	425-443	-
				AC189773.3_FGT001			-	N	4	156-174	-
				AC191575.2_FGT001			Haloacid dehalogenase-like hydrolase (HAD) superfamily protein	N	3.5	18262-18281	-
				AC191601.1_FGT003			-	N	2.5	1628-1646	-
				AC193440.3_FGT009			-	N	3.5	577-595	-
				AC197710.3_FGT002			-	N	3	245-263	-
				AC198350.3_FGT002			-	N	4	278-296	-
				AC198940.4_FGT007			-	N	3.5	233-251	-
				AC199039.3_FGT003			-	N	3	495-513	-
				AC199053.2_FGT005			TTF-type zinc finger protein with HAT dimerisation domain	N	3.5	31-49	-
				AC199708.2_FGT001			-	N	3.5	467-484	-
				AC199801.4_FGT005			-	N	4	191-209	-
				AC204020.3_FGT001			TTF-type zinc finger protein with HAT dimerisation domain	N	4	7-25	-
				AC204609.3_FGT004			-	N	4	123-142	-
				AC204717.3_FGT005			-	N	3.5	709-727	-
				AC204928.3_FGT004			-	N	4	176-195	-
				AC205101.3_FGT003			-	N	3	97-115	-
				AC206598.2_FGT001			-	N	4	166-184	-
				AC209651.2_FGT001			-	N	4	336-354	-
				AC209716.4_FGT004			-	N	4	156-174	-
				AC209858.4_FGT002			transducin family protein / WD-40 repeat family protein	N	2	2846-2864	GO:0005515(protein binding)
				AC209860.3_FGT004			6-phosphogluconate dehydrogenase family protein	N	3	613-631	GO:0004616(phosphogluconate dehydrogenase (decarboxylating) activity);GO:0006098(pentose-phosphate shunt);GO:0055114(oxidation-reduction process)
				AC210053.3_FGT006			-	N	3	114-131	-
				AC211467.4_FGT001			-	N	3	217-235	-
				AC212186.3_FGT003			-	N	3.5	125-144	-
				AC212771.3_FGT001			-	N	4	155-173	-
				AC219097.3_FGT002			multidrug resistance-associated protein 6	Y	4	381-398	-
				AC225222.2_FGT006			-	N	4	53-71	-
				AC226327.2_FGT001			-	N	4	123-142	-
				AC233854.1_FGT002			cytochrome BC1 synthesis	N	4	1265-1283	GO:0005524(ATP binding)
				AC233935.1_FGT003			DDT domain superfamily	N	3.5	122-140	-
				AC233939.1_FGT003			phosphoinositide binding	N	3	272-290	-
				AC234158.1_FGT005			BAH domain ;TFIIS helical bundle-like domain	Y	3.5	751-769	GO:0003682(chromatin binding);GO:0003677(DNA binding);GO:0006351(transcription, DNA-dependent);GO:0005634(nucleus)
				AC235535.1_FGT001			chromatin-remodeling protein 11	Y	4	2603-2621	GO:0003677(DNA binding);GO:0005524(ATP binding);GO:0003676(nucleic acid binding);GO:0004386(helicase activity);GO:0031491(nucleosome binding);GO:0043044(ATP-dependent chromatin remodeling);GO:0016818(hydrolase activity, acting on acid anhydrides, in phosphorus-containing anhydrides);GO:0006338(chromatin remodeling);GO:0005634(nucleus)
				AF466202.2_FGT008			SPT2 chromatin protein	N	4	2998-3016	-
				GRMZM2G000092_T01			ATP-dependent caseinolytic (Clp) protease/crotonase family protein	N	3.5	13-31	GO:0003824(catalytic activity);GO:0008152(metabolic process)
				GRMZM2G000540_T02	-0.194822	0.29637	DWNN domain, a CCHC-type zinc finger	N	4	2212-2229	GO:0008270(zinc ion binding);GO:0005634(nucleus)
				GRMZM2G001592_T01	0.689764	0.0238127	-	N	4	986-1004	-
				GRMZM2G002043_T02			UDP-Glycosyltransferase superfamily protein	N	4	2255-2272	-
				GRMZM2G003550_T01			-	N	4	1724-1743	-
				GRMZM2G003563_T03			NAD(P)-binding Rossmann-fold superfamily protein	N	2.5	314-331	GO:0016491(oxidoreductase activity);GO:0008152(metabolic process)
				GRMZM2G003708_T01			TTF-type zinc finger protein with HAT dimerisation domain	N	2.5	37-55	-
				GRMZM2G003937_T01	-0.0553611	0.866925	-	N	4	175-193	-
				GRMZM2G003937_T02	-0.0553611	0.866925	-	N	4	175-193	-
				GRMZM2G003937_T03	-0.0553611	0.866925	-	N	4	175-193	-
				GRMZM2G003937_T04	-0.0553611	0.866925	-	N	4	175-193	-
				GRMZM2G004040_T01	-0.487352	0.0137671	FTSH protease 11	N	4	238-255	GO:0005524(ATP binding);GO:0004222(metalloendopeptidase activity);GO:0006508(proteolysis)
				GRMZM2G005624_T01	1.32541	0.0354532	homeobox protein 21	N	3.5	2496-2515	GO:0003700(sequence-specific DNA binding transcription factor activity);GO:0043565(sequence-specific DNA binding);GO:0006355(regulation of transcription, DNA-dependent)
				GRMZM2G006019_T01			E2F target gene 1	N	4	801-820	-
				GRMZM2G006404_T01			calcium-dependent protein kinase 19	N	4	1560-1578	GO:0005509(calcium ion binding);GO:0004672(protein kinase activity);GO:0005524(ATP binding);GO:0006468(protein phosphorylation)
				GRMZM2G006707_T01	-0.100271	0.604776	bromodomain and extraterminal domain protein 10	Y	1.5	2703-2721	GO:0005515(protein binding)
				GRMZM2G006707_T02	-0.100271	0.604776	bromodomain and extraterminal domain protein 10	N	3	2371-2389	GO:0005515(protein binding)
				GRMZM2G007060_T01	0.365632	0.146965	interferon-related developmental regulator family protein / IFRD protein family	Y	4	369-387	-
				GRMZM2G007060_T02	0.365632	0.146965	interferon-related developmental regulator family protein / IFRD protein family	Y	4	369-387	-
				GRMZM2G007590_T01	0.2565	0.203509	U2 small nuclear ribonucleoprotein B	N	3.5	517-535	GO:0003676(nucleic acid binding)
				GRMZM2G007871_T01	0.25819	0.16192	DnaJ / Sec63 Brl domains-containing protein	N	3	2201-2219	-
				GRMZM2G008122_T01			H(+)-ATPase 3	N	4	466-484	GO:0000166(nucleotide binding);GO:0046872(metal ion binding)
				GRMZM2G008792_T02	-0.454293	0.297121	cytokinin oxidase/dehydrogenase 6	N	2.5	5-22	GO:0019139(cytokinin dehydrogenase activity);GO:0050660(flavin adenine dinucleotide binding);GO:0009690(cytokinin metabolic process);GO:0055114(oxidation-reduction process)
				GRMZM2G009060_T01	0.0983078	0.667919	Homeodomain-like superfamily protein	N	3.5	884-903	GO:0003682(chromatin binding)
				GRMZM2G009141_T01			-	N	2	1129-1147	-
				GRMZM2G009335_T01	-0.584622	0.00818873	-	N	4	732-750	-
				GRMZM2G009335_T02	-0.584622	0.00818873	-	N	4	1132-1150	-
				GRMZM2G009335_T03	-0.584622	0.00818873	-	N	4	732-750	-
				GRMZM2G009936_T01	0.269676	0.337679	Ribosomal protein L36e family protein	Y	3.5	404-421	GO:0003735(structural constituent of ribosome);GO:0006412(translation);GO:0005622(intracellular);GO:0005840(ribosome)
				GRMZM2G009936_T02	0.269676	0.337679	Ribosomal protein L36e family protein	Y	3.5	420-437	GO:0003735(structural constituent of ribosome);GO:0006412(translation);GO:0005622(intracellular);GO:0005840(ribosome)
				GRMZM2G009936_T03	0.269676	0.337679	Ribosomal protein L36e family protein	Y	3.5	404-421	GO:0003735(structural constituent of ribosome);GO:0006412(translation);GO:0005622(intracellular);GO:0005840(ribosome)
				GRMZM2G010257_T01	0.379498	0.211467	60S acidic ribosomal protein family	Y	3.5	881-899	GO:0003735(structural constituent of ribosome);GO:0006414(translational elongation);GO:0005622(intracellular);GO:0005840(ribosome)
				GRMZM2G010445_T01			-	N	3	315-333	-
				GRMZM2G010892_T01	-0.0932209	0.817044	cysteine-rich RLK (RECEPTOR-like protein kinase) 10	N	3	313-331	GO:0004672(protein kinase activity);GO:0006468(protein phosphorylation)
				GRMZM2G010892_T02	-0.0932209	0.817044	S-locus lectin protein kinase family protein	N	3	234-252	GO:0004672(protein kinase activity);GO:0006468(protein phosphorylation)
				GRMZM2G010892_T03	-0.0932209	0.817044	cysteine-rich RLK (RECEPTOR-like protein kinase) 10	N	3	313-331	GO:0004672(protein kinase activity);GO:0006468(protein phosphorylation)
				GRMZM2G011559_T01			alpha-soluble NSF attachment protein 2	N	4	134-153	-
				GRMZM2G011559_T02			alpha-soluble NSF attachment protein 2	N	4	120-139	-
				GRMZM2G011559_T03			alpha-soluble NSF attachment protein 2	N	4	120-139	-
				GRMZM2G012216_T01	0.157139	0.60247	Acyl-CoA N-acyltransferase with RING/FYVE/PHD-type zinc finger domain	N	4	1329-1348	-
				GRMZM2G012216_T02	0.157139	0.60247	Acyl-CoA N-acyltransferase with RING/FYVE/PHD-type zinc finger domain	N	4	1422-1441	-
				GRMZM2G012690_T01	0.094124	0.648284	ubiquitin-associated (UBA)/TS-N domain-containing protein	Y	3	720-739	GO:0005515(protein binding)
				GRMZM2G012761_T02	0.111273	0.567851	PCF11P-similar protein 4	N	3.5	2062-2081	-
				GRMZM2G013100_T01	0.114462	0.556205	-	N	4	420-438	-
				GRMZM2G013100_T02	0.114462	0.556205	-	N	4	420-438	-
				GRMZM2G014323_T01			cell division control 2	N	4	181-198	GO:0004672(protein kinase activity);GO:0005524(ATP binding);GO:0006468(protein phosphorylation)
				GRMZM2G015548_T01			-	N	3.5	48-66	-
				GRMZM2G015605_T01	0.560541	0.0587775	Low temperature and salt responsive protein family	N	3.5	327-345	GO:0016021(integral to membrane)
				GRMZM2G016346_T01			-	N	4	570-589	-
				GRMZM2G016480_T01	-0.120064	0.663308	Leucine-rich repeat protein kinase family protein	N	4	3517-3536	GO:0004672(protein kinase activity);GO:0005524(ATP binding);GO:0006468(protein phosphorylation);GO:0005515(protein binding)
				GRMZM2G016590_T01			NADH-Ubiquinone/plastoquinone (complex I) protein	N	4	1317-1335	-
				GRMZM2G016777_T01			E2F target gene 1	N	4	36-55	-
				GRMZM2G017010_T01			-	N	4	520-539	-
				GRMZM2G017460_T01	-0.164745	0.401548	-	N	2.5	682-700	-
				GRMZM2G017460_T02	-0.164745	0.401548	-	N	2.5	682-700	-
				GRMZM2G018142_T01	0.13011	0.530726	Helicase/SANT-associated, DNA binding protein	N	3.5	1730-1747	-
				GRMZM2G018798_T01	-0.0950107	0.782134	DREB2A-interacting protein 2	N	4	989-1007	-
				GRMZM2G018992_T01			Protein of unknown function (DUF506)	N	4	1893-1912	-
				GRMZM2G019251_T03	0.252795	0.184385	RNA-binding (RRM/RBD/RNP motifs) family protein	N	4	1512-1530	GO:0003676(nucleic acid binding)
				GRMZM2G020544_T02	-0.202155	0.513206	RAB GTPase 11C	N	4	11167-11185	GO:0005525(GTP binding);GO:0007264(small GTPase mediated signal transduction)
				GRMZM2G020781_T01			-	N	4	1498-1515	-
				GRMZM2G021119_T01			Leucine-rich repeat protein kinase family protein	N	3.5	397-415	GO:0004672(protein kinase activity);GO:0005524(ATP binding);GO:0006468(protein phosphorylation)
				GRMZM2G021202_T01			phosphoinositide binding	N	2.5	404-422	-
				GRMZM2G021313_T01	-0.107076	0.575696	-	N	4	1833-1851	-
				GRMZM2G022547_T02	-0.316358	0.367796	respiratory burst oxidase homolog B	N	3.5	3609-3627	GO:0016491(oxidoreductase activity);GO:0055114(oxidation-reduction process);GO:0004601(peroxidase activity);GO:0050664(oxidoreductase activity, acting on NADH or NADPH, oxygen as acceptor)
				GRMZM2G022787_T02	-0.0198066	0.945736	Pentatricopeptide repeat (PPR-like) superfamily protein	N	4	2436-2455	-
				GRMZM2G023059_T01	-0.648987	0.00203124	-	Y	4	242-260	-
				GRMZM2G023275_T01	-0.225992	0.546794	Octicosapeptide/Phox/Bem1p (PB1) domain-containing protein / tetratricopeptide repeat (TPR)-containing protein	N	3.5	759-777	GO:0005515(protein binding)
				GRMZM2G023418_T01	0.0986603	0.617169	eukaryotic translation initiation factor 2 (eIF-2) family protein	N	3	1487-1505	GO:0003924(GTPase activity);GO:0005525(GTP binding)
				GRMZM2G024293_T01	0.324757	0.13055	P-loop containing nucleoside triphosphate hydrolases superfamily protein	N	3.5	1541-1559	GO:0000166(nucleotide binding)
				GRMZM2G024293_T03	0.324757	0.13055	P-loop containing nucleoside triphosphate hydrolases superfamily protein	N	3.5	1395-1413	GO:0000166(nucleotide binding)
				GRMZM2G025132_T01			-	N	4	1495-1512	-
				GRMZM2G025459_T02	0.300847	0.196893	5\'-AMP-activated protein kinase beta-2 subunit protein	N	4	599-617	GO:0005515(protein binding)
				GRMZM2G025975_T04			phosphatidyl serine synthase family protein	N	3.5	2500-2518	GO:0006659(phosphatidylserine biosynthetic process)
				GRMZM2G025975_T05			phosphatidyl serine synthase family protein	N	3.5	2500-2518	GO:0006659(phosphatidylserine biosynthetic process)
				GRMZM2G029087_T03	0.00165559	0.999035	BAX inhibitor 1	N	3.5	1033-1052	-
				GRMZM2G029087_T04	0.00165559	0.999035	BAX inhibitor 1	N	3.5	1034-1053	-
				GRMZM2G029798_T01			-	N	4	857-874	-
				GRMZM2G031496_T01	0.293034	0.170927	nucleotide binding protein 35	N	4	586-603	-
				GRMZM2G031523_T01	0.244674	0.266731	P-loop containing nucleoside triphosphate hydrolases superfamily protein	N	3	960-978	GO:0005525(GTP binding)
				GRMZM2G031523_T02	0.244674	0.266731	P-loop containing nucleoside triphosphate hydrolases superfamily protein	N	3	960-978	-
				GRMZM2G032104_T01	0.533882	0.0389269	tRNA/rRNA methyltransferase (SpoU) family protein	N	3.5	2230-2248	GO:0003723(RNA binding);GO:0008173(RNA methyltransferase activity);GO:0006396(RNA processing)
				GRMZM2G032348_T01	-0.755189	0.000943816	-	N	4	1217-1234	-
				GRMZM2G032348_T02	-0.755189	0.000943816	-	N	4	1217-1234	-
				GRMZM2G032348_T03	-0.755189	0.000943816	-	N	4	1217-1234	-
				GRMZM2G032348_T06	-0.755189	0.000943816	-	N	4	2556-2573	-
				GRMZM2G032348_T07	-0.755189	0.000943816	-	N	4	2589-2606	-
				GRMZM2G032348_T08	-0.755189	0.000943816	-	N	4	1391-1408	-
				GRMZM2G033230_T01			Basic-leucine zipper (bZIP) transcription factor family protein	N	4	176-194	GO:0003700(sequence-specific DNA binding transcription factor activity);GO:0043565(sequence-specific DNA binding);GO:0006355(regulation of transcription, DNA-dependent)
				GRMZM2G033230_T02			Basic-leucine zipper (bZIP) transcription factor family protein	N	4	176-194	GO:0003700(sequence-specific DNA binding transcription factor activity);GO:0043565(sequence-specific DNA binding);GO:0006355(regulation of transcription, DNA-dependent)
				GRMZM2G033375_T02	0.21544	0.523346	ubiquitin C-terminal hydrolase 3	N	3	3400-3418	GO:0004843(ubiquitin-specific protease activity);GO:0006511(ubiquitin-dependent protein catabolic process);GO:0005622(intracellular)
				GRMZM2G033619_T01	0.188271	0.339264	ARM repeat superfamily protein	N	4	3857-3875	GO:0005515(protein binding)
				GRMZM2G033828_T01			retinoblastoma-related 1	N	3.5	3203-3221	GO:0051726(regulation of cell cycle);GO:0005634(nucleus)
				GRMZM2G033828_T02			retinoblastoma-related 1	N	3.5	3203-3221	GO:0051726(regulation of cell cycle);GO:0005634(nucleus)
				GRMZM2G033828_T03			retinoblastoma-related 1	N	3.5	3203-3221	GO:0051726(regulation of cell cycle);GO:0005634(nucleus)
				GRMZM2G034155_T01			Leucine-rich repeat transmembrane protein kinase family protein	N	3.5	8-26	GO:0004672(protein kinase activity);GO:0005524(ATP binding);GO:0006468(protein phosphorylation);GO:0005515(protein binding)
				GRMZM2G034278_T01			methylenetetrahydrofolate reductase 1	N	3.5	75-92	GO:0004489(methylenetetrahydrofolate reductase (NADPH) activity);GO:0006555(methionine metabolic process);GO:0055114(oxidation-reduction process)
				GRMZM2G035098_T01			Serine/threonine-protein kinase Rio1	N	3.5	1810-1828	GO:0003824(catalytic activity);GO:0005524(ATP binding)
				GRMZM2G035395_T01	0.0159419	0.934702	binding	Y	3.5	920-938	-
				GRMZM2G035395_T02	0.0159419	0.934702	binding	N	3.5	920-938	-
				GRMZM2G036060_T01			phosphoinositide binding	N	2.5	359-377	-
				GRMZM2G036765_T01	-0.00794642	0.97149	ATPase, AAA-type, CDC48 protein	Y	4	365-384	GO:0005524(ATP binding)
				GRMZM2G038848_T01	-0.220851	0.250555	oxidoreductases, acting on the aldehyde or oxo group of donors, NAD or NADP as acceptor;copper ion binding	N	4	206-223	GO:0016620(oxidoreductase activity, acting on the aldehyde or oxo group of donors, NAD or NADP as acceptor);GO:0051287(NAD binding);GO:0055114(oxidation-reduction process);GO:0003942(N-acetyl-gamma-glutamyl-phosphate reductase activity);GO:0046983(protein dimerization activity);GO:0008652(cellular amino acid biosynthetic process);GO:0005737(cytoplasm)
				GRMZM2G038848_T02	-0.220851	0.250555	oxidoreductases, acting on the aldehyde or oxo group of donors, NAD or NADP as acceptor;copper ion binding	N	4	206-223	GO:0016620(oxidoreductase activity, acting on the aldehyde or oxo group of donors, NAD or NADP as acceptor);GO:0051287(NAD binding);GO:0055114(oxidation-reduction process);GO:0003942(N-acetyl-gamma-glutamyl-phosphate reductase activity);GO:0046983(protein dimerization activity);GO:0008652(cellular amino acid biosynthetic process);GO:0005737(cytoplasm)
				GRMZM2G039497_T01			-	N	3	126-143	-
				GRMZM2G039600_T01	0.0638473	0.757172	COP1-interacting protein 4.1	N	3	3681-3699	-
				GRMZM2G039982_T01	0.179892	0.528354	Radical SAM superfamily protein	N	3	1574-1593	GO:0003824(catalytic activity);GO:0051536(iron-sulfur cluster binding)
				GRMZM2G039982_T02	0.179892	0.528354	Radical SAM superfamily protein	N	3	1418-1437	-
				GRMZM2G040692_T01	0.026955	0.909268	TBP-associated factor 2	N	4	824-842	-
				GRMZM2G040806_T01			-	N	3.5	647-665	-
				GRMZM2G041881_T02	-0.0418308	0.823037	basic transcription factor 3	N	4	1429-1447	-
				GRMZM2G042807_T01	0.211159	0.312365	PRP38 family protein	N	4	1458-1476	-
				GRMZM2G044077_T01	-0.00213998	1	cytokinin response factor 4	N	3.5	14-32	GO:0003700(sequence-specific DNA binding transcription factor activity);GO:0006355(regulation of transcription, DNA-dependent)
				GRMZM2G044128_T01	1.43149	6.4e-09	homologue of NAP57	N	3.5	1673-1691	GO:0003723(RNA binding);GO:0006396(RNA processing)
				GRMZM2G044128_T01	1.43149	6.4e-09	homologue of NAP57	N	4	1774-1793	GO:0003723(RNA binding);GO:0006396(RNA processing)
				GRMZM2G046968_T02	-0.0245842	0.900792	Zinc finger C-x8-C-x5-C-x3-H type family protein	N	4	840-857	-
				GRMZM2G046968_T03	-0.0245842	0.900792	-	N	4	893-910	-
				GRMZM2G047479_T01			calcium-dependent protein kinase 19	N	4	1559-1577	GO:0005509(calcium ion binding);GO:0004672(protein kinase activity);GO:0005524(ATP binding);GO:0006468(protein phosphorylation)
				GRMZM2G048800_T01			Transducin/WD40 repeat-like superfamily protein	N	4	8247-8266	GO:0005515(protein binding)
				GRMZM2G050286_T01			arabinogalactan protein 16	N	4	166-185	-
				GRMZM2G050286_T02			arabinogalactan protein 16	N	4	166-185	-
				GRMZM2G050714_T01	0.265582	0.225455	XAP5 family protein	Y	4	401-419	GO:0005634(nucleus)
				GRMZM2G050714_T02	0.265582	0.225455	XAP5 family protein	Y	4	401-419	GO:0005634(nucleus)
				GRMZM2G050734_T01	0.169816	0.399158	ARM repeat superfamily protein	N	3	2925-2942	GO:0004842(ubiquitin-protein ligase activity);GO:0016567(protein ubiquitination);GO:0000151(ubiquitin ligase complex)
				GRMZM2G051050_T01	0.181482	0.40169	Ypt/Rab-GAP domain of gyp1p superfamily protein	N	3.5	267-285	GO:0005097(Rab GTPase activator activity);GO:0032313(regulation of Rab GTPase activity)
				GRMZM2G052875_T01	-0.0751922	0.695308	calmodulin-binding protein	N	3.5	721-740	-
				GRMZM2G052875_T02	-0.0751922	0.695308	calmodulin-binding protein	N	3.5	717-736	-
				GRMZM2G053008_T01	-0.148415	0.522232	Transcription factor IIIC, subunit 5	N	4	1489-1507	-
				GRMZM2G053008_T02	-0.148415	0.522232	Transcription factor IIIC, subunit 5	N	4	1489-1507	-
				GRMZM2G053008_T03	-0.148415	0.522232	Transcription factor IIIC, subunit 5	N	4	1495-1513	-
				GRMZM2G053384_T01	0.309479	0.269936	Pentatricopeptide repeat (PPR) superfamily protein	N	3	1937-1955	-
				GRMZM2G053863_T01			-	N	4	3708-3725	-
				GRMZM2G053909_T01	-0.436635	0.0399081	RING/U-box superfamily protein	N	2	518-535	GO:0046872(metal ion binding)
				GRMZM2G053909_T02	-0.436635	0.0399081	RING/U-box superfamily protein	N	2	518-535	GO:0046872(metal ion binding)
				GRMZM2G055219_T01	0.393211	0.166221	golgin candidate 1	N	3.5	452-470	-
				GRMZM2G056434_T01			-	N	4	26-44	-
				GRMZM2G057576_T01	0.453101	0.0204343	Clathrin, heavy chain	Y	3	5060-5078	GO:0006886(intracellular protein transport);GO:0016192(vesicle-mediated transport);GO:0005198(structural molecule activity);GO:0030130(clathrin coat of trans-Golgi network vesicle);GO:0030132(clathrin coat of coated pit)
				GRMZM2G058491_T01			P-loop containing nucleoside triphosphate hydrolases superfamily protein	N	4	2472-2489	GO:0005524(ATP binding)
				GRMZM2G059365_T01	0.64862	0.00150584	P-loop containing nucleoside triphosphate hydrolases superfamily protein	N	4	495-513	GO:0003676(nucleic acid binding);GO:0005524(ATP binding);GO:0008026(ATP-dependent helicase activity);GO:0004386(helicase activity)
				GRMZM2G060210_T01	1.05046	0.000536636	HXXXD-type acyl-transferase family protein	N	3	286-304	GO:0016747(transferase activity, transferring acyl groups other than amino-acyl groups)
				GRMZM2G060210_T02	1.05046	0.000536636	HXXXD-type acyl-transferase family protein	N	3	286-304	GO:0016747(transferase activity, transferring acyl groups other than amino-acyl groups)
				GRMZM2G060837_T02	0.0259256	0.950229	xyloglucan endotransglucosylase/hydrolase 30	N	3.5	98-117	GO:0004553(hydrolase activity, hydrolyzing O-glycosyl compounds);GO:0005975(carbohydrate metabolic process)
				GRMZM2G060837_T03	0.0259256	0.950229	xyloglucan endotransglucosylase/hydrolase 30	N	3.5	98-117	GO:0004553(hydrolase activity, hydrolyzing O-glycosyl compounds);GO:0005975(carbohydrate metabolic process);GO:0016762(xyloglucan:xyloglucosyl transferase activity);GO:0006073(cellular glucan metabolic process);GO:0005618(cell wall);GO:0048046(apoplast)
				GRMZM2G060837_T04	0.0259256	0.950229	xyloglucan endotransglucosylase/hydrolase 30	N	3.5	98-117	GO:0004553(hydrolase activity, hydrolyzing O-glycosyl compounds);GO:0005975(carbohydrate metabolic process);GO:0016762(xyloglucan:xyloglucosyl transferase activity);GO:0006073(cellular glucan metabolic process);GO:0005618(cell wall);GO:0048046(apoplast)
				GRMZM2G060837_T05	0.0259256	0.950229	xyloglucan endotransglucosylase/hydrolase 30	N	3.5	98-117	GO:0004553(hydrolase activity, hydrolyzing O-glycosyl compounds);GO:0005975(carbohydrate metabolic process);GO:0016762(xyloglucan:xyloglucosyl transferase activity);GO:0006073(cellular glucan metabolic process);GO:0005618(cell wall);GO:0048046(apoplast)
				GRMZM2G062042_T01			Clathrin, heavy chain	Y	3	1296-1314	GO:0006886(intracellular protein transport);GO:0016192(vesicle-mediated transport)
				GRMZM2G062042_T02			Clathrin, heavy chain	Y	3	1828-1846	GO:0006886(intracellular protein transport);GO:0016192(vesicle-mediated transport);GO:0006952(defense response);GO:0016021(integral to membrane)
				GRMZM2G062074_T01			Tetratricopeptide repeat (TPR)-like superfamily protein	N	4	276-293	-
				GRMZM2G063060_T01	-0.137847	0.511998	ATPase, AAA-type, CDC48 protein	N	2.5	343-361	GO:0005524(ATP binding)
				GRMZM2G063060_T02	-0.137847	0.511998	ATPase, AAA-type, CDC48 protein	N	2.5	343-361	GO:0005524(ATP binding)
				GRMZM2G063163_T01	-0.102833	0.624413	COP1-interacting protein 4.1	N	3.5	1470-1487	-
				GRMZM2G063328_T01	-0.208417	0.303625	-	N	4	325-343	-
				GRMZM2G063363_T01	0.327153	0.112649	PapD-like superfamily protein	Y	4	955-973	GO:0005198(structural molecule activity)
				GRMZM2G063972_T01	0.127995	0.52795	DNAJ heat shock N-terminal domain-containing protein	Y	4	1481-1499	-
				GRMZM2G064390_T01	0.181247	0.361358	Transcription factor TFIIE, alpha subunit	Y	3.5	799-817	-
				GRMZM2G064390_T02	0.181247	0.361358	Transcription factor TFIIE, alpha subunit	Y	3.5	799-817	-
				GRMZM2G064675_T01			-	N	3	315-333	-
				GRMZM2G066902_T01	0.271857	0.179547	heat shock cognate protein 70-1	N	3.5	900-919	-
				GRMZM2G067053_T02			Phototropic-responsive NPH3 family protein	N	4	1760-1778	GO:0005515(protein binding)
				GRMZM2G067053_T03			Phototropic-responsive NPH3 family protein	N	4	1510-1528	-
				GRMZM2G067789_T01	0.547699	0.00634184	Major facilitator superfamily protein	N	3.5	1983-2001	GO:0022857(transmembrane transporter activity);GO:0055085(transmembrane transport);GO:0016021(integral to membrane)
				GRMZM2G068586_T01	-0.118954	0.522816	tubby like protein 7	N	3	26-44	-
				GRMZM2G068586_T02	-0.118954	0.522816	tubby like protein 7	N	3	33-51	-
				GRMZM2G068586_T03	-0.118954	0.522816	tubby like protein 7	N	3	26-44	-
				GRMZM2G068586_T04	-0.118954	0.522816	tubby like protein 7	N	3	26-44	-
				GRMZM2G069316_T01	0.586674	0.00197677	-	Y	2.5	927-945	-
				GRMZM2G071917_T01			-	N	2	3723-3740	-
				GRMZM2G073630_T01	0.125397	0.588874	-	N	3.5	893-911	-
				GRMZM2G074103_T01	-0.51588	0.00902161	ABC transporter family protein	N	2.5	2960-2977	GO:0005524(ATP binding);GO:0016887(ATPase activity);GO:0006810(transport);GO:0016020(membrane)
				GRMZM2G074543_T02			Plant-specific transcription factor YABBY family protein	N	3.5	220-239	-
				GRMZM2G074543_T03			Plant-specific transcription factor YABBY family protein	N	3.5	220-239	-
				GRMZM2G074543_T04			Plant-specific transcription factor YABBY family protein	N	3.5	220-239	-
				GRMZM2G074687_T01	0.206851	0.434372	calreticulin 1a	Y	3	1263-1281	GO:0005509(calcium ion binding);GO:0051082(unfolded protein binding);GO:0006457(protein folding);GO:0005783(endoplasmic reticulum)
				GRMZM2G075255_T02			-	N	4	626-644	-
				GRMZM2G075431_T01	-0.0827376	0.694191	Pseudouridine synthase family protein	N	3.5	1567-1586	GO:0003723(RNA binding);GO:0009982(pseudouridine synthase activity);GO:0001522(pseudouridine synthesis);GO:0009451(RNA modification)
				GRMZM2G075562_T01	-0.193931	0.337104	B-box type zinc finger protein with CCT domain	N	4	2768-2786	GO:0008270(zinc ion binding);GO:0005622(intracellular);GO:0005515(protein binding)
				GRMZM2G075630_T01	0.33018	0.0933363	60S acidic ribosomal protein family	N	3.5	1272-1290	GO:0003735(structural constituent of ribosome);GO:0006414(translational elongation);GO:0005622(intracellular);GO:0005840(ribosome)
				GRMZM2G075744_T01	0.254367	0.206186	zinc knuckle (CCHC-type) family protein	Y	3.5	591-609	-
				GRMZM2G077208_T01	0.273379	0.275685	-	N	3	1086-1104	-
				GRMZM2G077208_T02	0.273379	0.275685	60S acidic ribosomal protein family	N	3	391-409	GO:0003735(structural constituent of ribosome);GO:0006414(translational elongation);GO:0005622(intracellular);GO:0005840(ribosome)
				GRMZM2G077576_T01			nucleoporin 155	N	3.5	774-792	-
				GRMZM2G077576_T02			-	N	3.5	377-395	-
				GRMZM2G077863_T01	0.0600385	0.805424	SGNH hydrolase-type esterase superfamily protein	N	2.5	700-718	GO:0016788(hydrolase activity, acting on ester bonds);GO:0006629(lipid metabolic process)
				GRMZM2G077863_T02	0.0600385	0.805424	SGNH hydrolase-type esterase superfamily protein	N	2.5	644-662	GO:0016788(hydrolase activity, acting on ester bonds);GO:0006629(lipid metabolic process)
				GRMZM2G077863_T03	0.0600385	0.805424	SGNH hydrolase-type esterase superfamily protein	N	2.5	644-662	GO:0016788(hydrolase activity, acting on ester bonds);GO:0006629(lipid metabolic process)
				GRMZM2G078612_T02			gamma-tubulin	N	3	572-590	GO:0003924(GTPase activity);GO:0005525(GTP binding);GO:0006184(GTP catabolic process);GO:0051258(protein polymerization);GO:0043234(protein complex)
				GRMZM2G079034_T01	-0.270366	0.210783	-	N	3.5	551-569	-
				GRMZM2G079683_T01	0.942481	0.000377084	Protein of unknown function, DUF584	N	4	1015-1034	-
				GRMZM2G080111_T01			basic leucine-zipper 58	N	3.5	304-322	GO:0003700(sequence-specific DNA binding transcription factor activity);GO:0043565(sequence-specific DNA binding);GO:0006355(regulation of transcription, DNA-dependent)
				GRMZM2G082390_T01	-0.22927	0.277887	small ubiquitin-like modifier 1	N	4	16-34	-
				GRMZM2G082390_T02	-0.22927	0.277887	small ubiquitin-like modifier 1	N	4	16-34	-
				GRMZM2G082390_T03	-0.22927	0.277887	-	N	4	16-34	-
				GRMZM2G082809_T01	-0.146631	0.50853	TPX2 (targeting protein for Xklp2) protein family	N	3.5	3008-3026	-
				GRMZM2G082809_T02	-0.146631	0.50853	TPX2 (targeting protein for Xklp2) protein family	N	3.5	746-764	-
				GRMZM2G083546_T01	0.276628	0.147748	ARF-GAP domain 9	N	2	1264-1282	GO:0008060(ARF GTPase activator activity);GO:0008270(zinc ion binding);GO:0032312(regulation of ARF GTPase activity)
				GRMZM2G083546_T02	0.276628	0.147748	ARF-GAP domain 9	N	2	157-175	-
				GRMZM2G083759_T01	-1.31504	0.000419994	Phototropic-responsive NPH3 family protein	N	3.5	393-411	GO:0005515(protein binding)
				GRMZM2G085806_T01			-	N	4	13-30	-
				GRMZM2G085806_T02			glutaredoxin 4	N	4	13-30	GO:0009055(electron carrier activity);GO:0015035(protein disulfide oxidoreductase activity);GO:0045454(cell redox homeostasis)
				GRMZM2G086030_T01	-0.196999	0.337599	Tetratricopeptide repeat (TPR)-like superfamily protein	N	3	302-320	-
				GRMZM2G086069_T01	0.118957	0.624722	ATP/GTP-binding protein family	N	4	111-129	-
				GRMZM2G086069_T02	0.118957	0.624722	ATP/GTP-binding protein family	N	4	111-129	-
				GRMZM2G086920_T01	-0.0532079	0.818611	jasmonate-zim-domain protein 12	N	4	105-124	-
				GRMZM2G086920_T02	-0.0532079	0.818611	jasmonate-zim-domain protein 12	N	4	105-124	-
				GRMZM2G087312_T01	0.238268	0.310027	NADH:ubiquinone oxidoreductase, 17.2kDa subunit	Y	4	141-159	-
				GRMZM2G087312_T02	0.238268	0.310027	NADH:ubiquinone oxidoreductase, 17.2kDa subunit	Y	4	431-449	-
				GRMZM2G087312_T03	0.238268	0.310027	NADH:ubiquinone oxidoreductase, 17.2kDa subunit	Y	4	431-449	-
				GRMZM2G087451_T01	0.0106756	0.956772	Transcription elongation factor (TFIIS) family protein	N	4	120-137	GO:0003677(DNA binding);GO:0006351(transcription, DNA-dependent);GO:0005634(nucleus)
				GRMZM2G089596_T01	0.446308	0.156042	basic helix-loop-helix (bHLH) DNA-binding superfamily protein	N	3.5	2434-2453	-
				GRMZM2G090595_T02	0.0148593	0.940858	-	N	4	1222-1241	-
				GRMZM2G090669_T01	0.00329318	0.990944	Transmembrane proteins 14C	N	3.5	98-115	GO:0016020(membrane)
				GRMZM2G090669_T02	0.00329318	0.990944	Transmembrane proteins 14C	N	3.5	98-115	GO:0016020(membrane)
				GRMZM2G090689_T01			Chaperone DnaJ-domain superfamily protein	N	3	436-454	-
				GRMZM2G091121_T01			Clathrin, heavy chain	N	3	1103-1121	GO:0006886(intracellular protein transport);GO:0016192(vesicle-mediated transport)
				GRMZM2G091228_T01	-0.125232	0.658572	phytochelatin synthase 1 (PCS1)	N	3	1037-1055	GO:0016756(glutathione gamma-glutamylcysteinyltransferase activity);GO:0046872(metal ion binding);GO:0010038(response to metal ion);GO:0046938(phytochelatin biosynthetic process)
				GRMZM2G091251_T01			BTB-POZ and MATH domain 2	N	4	10916-10934	-
				GRMZM2G091558_T01	0.249209	0.264046	Signal peptidase subunit	N	3.5	50-69	GO:0008233(peptidase activity);GO:0006465(signal peptide processing);GO:0005787(signal peptidase complex);GO:0016021(integral to membrane)
				GRMZM2G091558_T02	0.249209	0.264046	Signal peptidase subunit	N	3.5	50-69	GO:0008233(peptidase activity);GO:0006465(signal peptide processing);GO:0005787(signal peptidase complex);GO:0016021(integral to membrane)
				GRMZM2G091558_T04	0.249209	0.264046	Signal peptidase subunit	N	3.5	50-69	GO:0008233(peptidase activity);GO:0006465(signal peptide processing);GO:0005787(signal peptidase complex);GO:0016021(integral to membrane)
				GRMZM2G092588_T01	-0.278065	0.14781	UDP-Glycosyltransferase superfamily protein	Y	4	1760-1777	GO:0009058(biosynthetic process)
				GRMZM2G092588_T02	-0.278065	0.14781	UDP-Glycosyltransferase superfamily protein	Y	4	949-966	GO:0009058(biosynthetic process)
				GRMZM2G093720_T01	-0.140314	0.449594	Protein phosphatase 2A regulatory B subunit family protein	N	3.5	82-101	GO:0008601(protein phosphatase type 2A regulator activity);GO:0007165(signal transduction);GO:0000159(protein phosphatase type 2A complex)
				GRMZM2G094017_T01	-0.176879	0.434487	HXXXD-type acyl-transferase family protein	N	3	2055-2073	GO:0016747(transferase activity, transferring acyl groups other than amino-acyl groups)
				GRMZM2G094595_T01	0.108291	0.588358	Ubiquitin-conjugating enzyme family protein	N	4	1188-1206	GO:0005515(protein binding)
				GRMZM2G094595_T02	0.108291	0.588358	Ubiquitin-conjugating enzyme family protein	Y	4	1047-1065	GO:0005515(protein binding)
				GRMZM2G094595_T03	0.108291	0.588358	Ubiquitin-conjugating enzyme family protein	Y	4	811-829	GO:0005515(protein binding)
				GRMZM2G094595_T04	0.108291	0.588358	Ubiquitin-conjugating enzyme family protein	Y	4	685-703	GO:0005515(protein binding)
				GRMZM2G094808_T01			-	N	4	465-483	-
				GRMZM2G094831_T01	0.336393	0.134768	-	Y	3	540-558	-
				GRMZM2G095634_T01	0.059579	0.781978	Protein kinase family protein	N	3.5	1698-1716	-
				GRMZM2G096717_T01			-	N	4	438-457	-
				GRMZM2G097636_T01			myb domain protein 63	N	4	421-439	GO:0003682(chromatin binding)
				GRMZM2G097638_T01			myb domain protein 63	N	4	568-586	GO:0003682(chromatin binding)
				GRMZM2G098076_T01	0.357044	0.0752172	proton pump interactor 1	Y	4	3482-3500	-
				GRMZM2G098076_T02	0.357044	0.0752172	proton pump interactor 1	Y	4	3488-3506	-
				GRMZM2G098153_T01	0.17702	0.359078	eukaryotic translation initiation factor 2	N	4	54-72	GO:0005515(protein binding)
				GRMZM2G098153_T02	0.17702	0.359078	eukaryotic translation initiation factor 2	N	4	54-72	GO:0005515(protein binding)
				GRMZM2G098904_T01	-0.24669	0.217152	basic leucine zipper 9	N	4	164-183	GO:0003700(sequence-specific DNA binding transcription factor activity);GO:0043565(sequence-specific DNA binding);GO:0006355(regulation of transcription, DNA-dependent)
				GRMZM2G099758_T01	0.329603	0.0845615	Transducin/WD40 repeat-like superfamily protein	Y	3	1846-1864	GO:0005515(protein binding)
				GRMZM2G099758_T02	0.329603	0.0845615	Transducin/WD40 repeat-like superfamily protein	Y	3	257-275	GO:0005515(protein binding)
				GRMZM2G099810_T01			Transducin/WD40 repeat-like superfamily protein	Y	2.5	718-736	-
				GRMZM2G100722_T01			-	N	4	859-877	-
				GRMZM2G101613_T01	0.192402	0.53796	inhibitor/interactor with cyclin-dependent kinase	N	3.5	83-101	GO:0004861(cyclin-dependent protein kinase inhibitor activity);GO:0007050(cell cycle arrest);GO:0005634(nucleus)
				GRMZM2G101875_T01	-0.465194	0.0662761	AMP-dependent synthetase and ligase family protein	N	3	2498-2516	GO:0003824(catalytic activity);GO:0008152(metabolic process)
				GRMZM2G101875_T02			AMP-dependent synthetase and ligase family protein	N	3	2149-2167	GO:0003824(catalytic activity);GO:0008152(metabolic process)
				GRMZM2G102891_T01	0.147463	0.630193	60S acidic ribosomal protein family	Y	3	1248-1266	GO:0003735(structural constituent of ribosome);GO:0006414(translational elongation);GO:0005622(intracellular);GO:0005840(ribosome)
				GRMZM2G102891_T02	0.147463	0.630193	60S acidic ribosomal protein family	Y	3	482-500	GO:0003735(structural constituent of ribosome);GO:0006414(translational elongation);GO:0005622(intracellular);GO:0005840(ribosome)
				GRMZM2G102891_T03	0.147463	0.630193	60S acidic ribosomal protein family	N	3	482-500	GO:0003735(structural constituent of ribosome);GO:0006414(translational elongation);GO:0005622(intracellular);GO:0005840(ribosome)
				GRMZM2G104795_T01			P-loop containing nucleoside triphosphate hydrolases superfamily protein	N	3.5	356-374	GO:0003676(nucleic acid binding);GO:0005524(ATP binding);GO:0008026(ATP-dependent helicase activity);GO:0004386(helicase activity)
				GRMZM2G105712_T01	0.320033	0.114415	60S acidic ribosomal protein family	Y	3	1437-1455	GO:0003735(structural constituent of ribosome);GO:0006414(translational elongation);GO:0005622(intracellular);GO:0005840(ribosome)
				GRMZM2G105712_T02	0.320033	0.114415	60S acidic ribosomal protein family	Y	3	1437-1455	GO:0003735(structural constituent of ribosome);GO:0006414(translational elongation);GO:0005622(intracellular);GO:0005840(ribosome)
				GRMZM2G105712_T03	0.320033	0.114415	60S acidic ribosomal protein family	Y	3	656-674	GO:0003735(structural constituent of ribosome);GO:0006414(translational elongation);GO:0005622(intracellular);GO:0005840(ribosome)
				GRMZM2G105712_T04	0.320033	0.114415	60S acidic ribosomal protein family	Y	3	656-674	GO:0003735(structural constituent of ribosome);GO:0006414(translational elongation);GO:0005622(intracellular);GO:0005840(ribosome)
				GRMZM2G105712_T05	0.320033	0.114415	60S acidic ribosomal protein family	N	3	1438-1456	GO:0003735(structural constituent of ribosome);GO:0006414(translational elongation);GO:0005622(intracellular);GO:0005840(ribosome)
				GRMZM2G105712_T06	0.320033	0.114415	60S acidic ribosomal protein family	Y	3	1218-1236	GO:0003735(structural constituent of ribosome);GO:0006414(translational elongation);GO:0005622(intracellular);GO:0005840(ribosome)
				GRMZM2G106680_T01	0.400307	0.149504	LETM1-like protein	N	4	46-64	-
				GRMZM2G106680_T02	0.400307	0.149504	LETM1-like protein	N	4	336-354	-
				GRMZM2G110333_T01			related to AP2 12	N	4	421-438	GO:0003700(sequence-specific DNA binding transcription factor activity);GO:0006355(regulation of transcription, DNA-dependent)
				GRMZM2G112681_T01	0.407928	0.123978	NAC domain containing protein 75	N	4	671-689	GO:0003677(DNA binding);GO:0006355(regulation of transcription, DNA-dependent)
				GRMZM2G114572_T01			Tetratricopeptide repeat (TPR)-like superfamily protein	N	3.5	1673-1690	-
				GRMZM2G115138_T01			Clathrin, heavy chain	Y	3	1721-1739	GO:0006886(intracellular protein transport);GO:0016192(vesicle-mediated transport);GO:0005515(protein binding)
				GRMZM2G115280_T01	0.271252	0.320876	autoinhibited Ca(2+)-ATPase 10	N	3.5	477-495	GO:0005516(calmodulin binding)
				GRMZM2G115905_T01			-	N	4	3781-3799	-
				GRMZM2G116279_T01			Glutathione S-transferase family protein	N	3.5	1147-1165	-
				GRMZM2G116557_T01	-0.0499102	0.813425	auxin response factor 2	N	3.5	2562-2579	GO:0003677(DNA binding);GO:0006355(regulation of transcription, DNA-dependent);GO:0009725(response to hormone stimulus);GO:0005634(nucleus)
				GRMZM2G117108_T01	0.00210193	0.993298	FAR1-related sequence 6	N	3.5	4411-4429	GO:0008270(zinc ion binding)
				GRMZM2G117108_T02	0.00210193	0.993298	FAR1-related sequence 6	N	3.5	4191-4209	GO:0008270(zinc ion binding)
				GRMZM2G119809_T01	0.343786	0.241468	60S acidic ribosomal protein family	Y	3	1377-1395	GO:0003735(structural constituent of ribosome);GO:0006414(translational elongation);GO:0005622(intracellular);GO:0005840(ribosome)
				GRMZM2G119809_T02	0.343786	0.241468	60S acidic ribosomal protein family	Y	3	478-496	GO:0003735(structural constituent of ribosome);GO:0006414(translational elongation);GO:0005622(intracellular);GO:0005840(ribosome)
				GRMZM2G119809_T03	0.343786	0.241468	60S acidic ribosomal protein family	N	3	478-496	GO:0003735(structural constituent of ribosome);GO:0006414(translational elongation);GO:0005622(intracellular);GO:0005840(ribosome)
				GRMZM2G119809_T04	0.343786	0.241468	60S acidic ribosomal protein family	Y	3	411-429	GO:0003735(structural constituent of ribosome);GO:0006414(translational elongation);GO:0005622(intracellular);GO:0005840(ribosome)
				GRMZM2G119890_T01	0.871714	0.00996227	-	N	3	588-606	-
				GRMZM2G120329_T02	0.43141	0.0349851	Serine/threonine-protein kinase Rio1	Y	3.5	1806-1824	GO:0003824(catalytic activity);GO:0005524(ATP binding)
				GRMZM2G121309_T01			phytochrome-associated protein 1	N	3.5	655-674	GO:0006355(regulation of transcription, DNA-dependent);GO:0005634(nucleus)
				GRMZM2G121468_T01	-0.285528	0.266043	co-factor for nitrate, reductase and xanthine dehydrogenase 7	N	1	1243-1261	-
				GRMZM2G121612_T01	-0.381668	0.0800454	starch synthase 3	N	2.5	1967-1985	GO:0009058(biosynthetic process);GO:2001070(starch binding)
				GRMZM2G121612_T02	-0.381668	0.0800454	starch synthase 3	N	2.5	1967-1985	GO:2001070(starch binding)
				GRMZM2G121804_T01			cellulose synthase A9	N	3.5	124-141	GO:0016760(cellulose synthase (UDP-forming) activity);GO:0030244(cellulose biosynthetic process);GO:0016020(membrane)
				GRMZM2G126956_T01	-0.117616	0.680736	damaged DNA binding 2	N	4	263-281	GO:0005515(protein binding)
				GRMZM2G128214_T01	-0.264159	0.2002	diacylglycerol kinase 7	N	3	43-61	GO:0004143(diacylglycerol kinase activity);GO:0007205(activation of protein kinase C activity by G-protein coupled receptor protein signaling pathway)
				GRMZM2G128214_T02	-0.264159	0.2002	diacylglycerol kinase 7	N	3	43-61	GO:0004143(diacylglycerol kinase activity);GO:0007205(activation of protein kinase C activity by G-protein coupled receptor protein signaling pathway)
				GRMZM2G129554_T01	0.555906	0.00933574	-	N	2.5	812-830	-
				GRMZM2G132060_T01	0.073308	0.714605	proline-rich spliceosome-associated (PSP) family protein	Y	2.5	1349-1367	GO:0005634(nucleus)
				GRMZM2G132060_T02	0.073308	0.714605	proline-rich spliceosome-associated (PSP) family protein	Y	2.5	1278-1296	GO:0005634(nucleus)
				GRMZM2G132595_T01			TTF-type zinc finger protein with HAT dimerisation domain	N	3.5	37-55	-
				GRMZM2G135629_T01	-0.0682559	0.862714	ARM repeat superfamily protein	N	3.5	2521-2539	GO:0004842(ubiquitin-protein ligase activity);GO:0016567(protein ubiquitination);GO:0000151(ubiquitin ligase complex)
				GRMZM2G135629_T02	-0.0682559	0.862714	ARM repeat superfamily protein	N	3.5	3085-3103	GO:0004842(ubiquitin-protein ligase activity);GO:0016567(protein ubiquitination);GO:0000151(ubiquitin ligase complex)
				GRMZM2G135629_T03	-0.0682559	0.862714	ARM repeat superfamily protein	N	3.5	2932-2950	GO:0004842(ubiquitin-protein ligase activity);GO:0016567(protein ubiquitination);GO:0000151(ubiquitin ligase complex)
				GRMZM2G135629_T04	-0.0682559	0.862714	ARM repeat superfamily protein	N	3.5	2689-2707	GO:0004842(ubiquitin-protein ligase activity);GO:0016567(protein ubiquitination);GO:0000151(ubiquitin ligase complex)
				GRMZM2G136910_T01	-1.08659	1.05e-06	-	Y	4	249-267	GO:0006950(response to stress)
				GRMZM2G138523_T02	0.258768	0.214921	-	N	4	4550-4567	-
				GRMZM2G138572_T01	0.268616	0.349044	ATPase E1	N	4	532-550	GO:0003676(nucleic acid binding)
				GRMZM2G143590_T01	-0.189521	0.517982	Myosin heavy chain-related protein	N	3.5	701-719	-
				GRMZM2G143590_T02	-0.189521	0.517982	Myosin heavy chain-related protein	N	3.5	827-845	-
				GRMZM2G146794_T01	0.104546	0.72822	Leucine-rich repeat protein kinase family protein	N	3.5	36-54	GO:0004672(protein kinase activity);GO:0005524(ATP binding);GO:0006468(protein phosphorylation)
				GRMZM2G147014_T01	-0.097346	0.698776	cold-regulated 47	N	4	463-481	GO:0006950(response to stress);GO:0009415(response to water)
				GRMZM2G151195_T01	0.0556184	0.775801	-	Y	3	1676-1694	-
				GRMZM2G151223_T01	0.681785	0.00075765	CHASE domain containing histidine kinase protein	N	3.5	322-340	GO:0000156(two-component response regulator activity);GO:0000160(two-component signal transduction system (phosphorelay));GO:0006355(regulation of transcription, DNA-dependent);GO:0000155(two-component sensor activity);GO:0007165(signal transduction);GO:0016020(membrane);GO:0005524(ATP binding)
				GRMZM2G151223_T02	0.681785	0.00075765	CHASE domain containing histidine kinase protein	N	3.5	322-340	GO:0000155(two-component sensor activity);GO:0007165(signal transduction);GO:0016020(membrane)
				GRMZM2G151950_T01			-	N	3.5	1060-1078	-
				GRMZM2G151950_T03			-	N	3.5	1060-1078	-
				GRMZM2G151950_T04			-	N	3.5	1060-1078	-
				GRMZM2G152764_T01			Protein of unknown function (DUF620)	Y	4	2023-2042	-
				GRMZM2G153409_T01	-0.162572	0.398785	Transcription elongation factor (TFIIS) family protein	Y	4	1463-1481	GO:0003677(DNA binding);GO:0006351(transcription, DNA-dependent);GO:0005634(nucleus)
				GRMZM2G153409_T04	-0.162572	0.398785	-	Y	4	788-806	-
				GRMZM2G154509_T01	-0.727177	0.00069794	Phosphoglycerate mutase family protein	N	4	1201-1219	-
				GRMZM2G154509_T02	-0.727177	0.00069794	Phosphoglycerate mutase family protein	N	4	788-806	-
				GRMZM2G154509_T04	-0.727177	0.00069794	Phosphoglycerate mutase family protein	N	4	682-700	-
				GRMZM2G155357_T02	-0.397911	0.0375744	phosphorylethanolamine cytidylyltransferase 1	N	4	2879-2898	GO:0003824(catalytic activity);GO:0009058(biosynthetic process)
				GRMZM2G165757_T01			ATP-binding cassette 14	N	4	1959-1978	GO:0005524(ATP binding);GO:0016887(ATPase activity);GO:0016020(membrane)
				GRMZM2G165757_T02			ATP-binding cassette 14	N	4	1308-1327	GO:0016020(membrane)
				GRMZM2G166985_T01	0.313866	0.14735	Small nuclear ribonucleoprotein family protein	Y	3.5	482-500	-
				GRMZM2G166985_T02	0.313866	0.14735	Small nuclear ribonucleoprotein family protein	Y	3.5	464-482	-
				GRMZM2G166985_T03	0.313866	0.14735	Small nuclear ribonucleoprotein family protein	Y	3.5	172-190	-
				GRMZM2G169726_T01	-0.344987	0.140597	Heavy metal transport/detoxification superfamily protein	N	3.5	433-451	-
				GRMZM2G181192_T03	-0.403064	0.134044	glyoxalase I homolog	N	4	122-140	-
				GRMZM2G315885_T01			Ribosomal protein L1p/L10e family	N	4	796-814	-
				GRMZM2G324781_T01			SNF2 domain-containing protein / helicase domain-containing protein / zinc finger protein-related	N	3	2741-2758	GO:0046872(metal ion binding);GO:0003677(DNA binding);GO:0005524(ATP binding);GO:0003676(nucleic acid binding);GO:0004386(helicase activity)
				GRMZM2G325985_T01			-	N	3.5	94-111	-
				GRMZM2G328608_T01			-	N	3.5	263-281	-
				GRMZM2G330035_T01			Protein of unknown function (DUF594)	N	4	2285-2303	-
				GRMZM2G396049_T01			Ribosomal protein L1p/L10e family	N	4	796-814	-
				GRMZM2G405476_T01	-0.686426	0.143849	ribosomal protein L2	N	4	1207-1225	GO:0003735(structural constituent of ribosome);GO:0006412(translation);GO:0005840(ribosome)
				GRMZM2G410191_T01			Protein kinase superfamily protein	N	4	230-248	GO:0004672(protein kinase activity);GO:0005524(ATP binding);GO:0006468(protein phosphorylation)
				GRMZM2G410191_T02			Protein kinase superfamily protein	N	4	230-248	GO:0004672(protein kinase activity);GO:0006468(protein phosphorylation)
				GRMZM2G412207_T02			Pectin lyase-like superfamily protein	N	3.5	62-79	-
				GRMZM2G412207_T03			Pectin lyase-like superfamily protein	N	3.5	3635-3652	-
				GRMZM2G422986_T01			Regulator of chromosome condensation (RCC1) family with FYVE zinc finger domain	N	4	551-569	-
				GRMZM2G438602_T01	-0.15491	0.43118	valyl-tRNA synthetase / valine--tRNA ligase (VALRS)	N	2.5	407-425	GO:0000166(nucleotide binding);GO:0004812(aminoacyl-tRNA ligase activity);GO:0005524(ATP binding);GO:0006418(tRNA aminoacylation for protein translation)
				GRMZM2G453225_T01			splicing endonuclease 2	N	4	171-188	-
				GRMZM2G455420_T01			ribosomal protein L2	N	4	1636-1654	GO:0003735(structural constituent of ribosome);GO:0006412(translation);GO:0005840(ribosome)
				GRMZM2G464212_T01			-	N	4	271-289	-
				GRMZM2G465935_T01			-	N	4	151-168	-
				GRMZM2G472449_T01			-	N	4	769-787	-
				GRMZM2G479038_T01	-1.9044	2.57e-08	don-glucosyltransferase 1	N	4	264-282	GO:0016758(transferase activity, transferring hexosyl groups);GO:0008152(metabolic process)
				GRMZM2G516965_T01			-	N	3.5	346-364	-
				GRMZM2G519761_T01			vacuolar ATP synthase subunit E1	N	3.5	418-436	GO:0046961(proton-transporting ATPase activity, rotational mechanism);GO:0015991(ATP hydrolysis coupled proton transport);GO:0033178(proton-transporting two-sector ATPase complex, catalytic domain)
				GRMZM2G534035_T01			vacuolar ATP synthase subunit E1	N	3.5	418-436	GO:0046961(proton-transporting ATPase activity, rotational mechanism);GO:0015991(ATP hydrolysis coupled proton transport);GO:0033178(proton-transporting two-sector ATPase complex, catalytic domain)
				GRMZM2G551875_T01			-	N	3.5	52-69	-
				GRMZM2G568537_T01			-	N	2.5	358-376	-
				GRMZM2G590792_T01			TTF-type zinc finger protein with HAT dimerisation domain	N	3.5	13-31	-
				GRMZM2G700188_T03	-0.274083	0.314437	cinnamyl alcohol dehydrogenase 9	N	4	15943-15961	GO:0008270(zinc ion binding);GO:0016491(oxidoreductase activity);GO:0055114(oxidation-reduction process)
				GRMZM2G701538_T01			-	N	4	273-291	-
				GRMZM2G701722_T01			-	N	4	422-439	-
				GRMZM2G701767_T01			-	N	3.5	380-398	-
				GRMZM5G800457_T01			-	N	0.5	338-356	-
				GRMZM5G800980_T01	-0.796219	0.00929897	photosystem II reaction center protein G	N	4	532-550	GO:0051536(iron-sulfur cluster binding);GO:0055114(oxidation-reduction process)
				GRMZM5G802039_T01			-	N	3.5	571-588	-
				GRMZM5G802612_T01			-	N	2	276-294	-
				GRMZM5G804783_T01	0.451466	0.143046	E2F target gene 1	N	3.5	50-68	-
				GRMZM5G804783_T02	0.451466	0.143046	E2F target gene 1	N	3.5	50-68	-
				GRMZM5G808979_T01			-	N	4	330-348	-
				GRMZM5G816567_T01			-	N	3.5	16-34	-
				GRMZM5G822591_T01	0.229563	0.225111	Clathrin, heavy chain	Y	2.5	1199-1217	GO:0006886(intracellular protein transport);GO:0016192(vesicle-mediated transport)
				GRMZM5G823673_T01	-0.509882	0.0203845	-	N	2.5	320-338	-
				GRMZM5G826011_T01			-	N	4	111-130	-
				GRMZM5G827951_T01			ribosomal protein L2	N	4	819-837	GO:0003735(structural constituent of ribosome);GO:0006412(translation);GO:0005840(ribosome)
				GRMZM5G832440_T01			-	N	3	121-139	-
				GRMZM5G832672_T02	-0.169162	0.373853	FRIGIDA-like protein	Y	3	862-880	-
				GRMZM5G834277_T01			-	N	4	51-69	-
				GRMZM5G834596_T03			light-regulated zinc finger protein 1	N	3	100632-100650	GO:0008270(zinc ion binding);GO:0005622(intracellular)
				GRMZM5G834596_T03			light-regulated zinc finger protein 1	N	3	91584-91602	GO:0008270(zinc ion binding);GO:0005622(intracellular)
				GRMZM5G836162_T03	0.0965657	0.700614	Mitochondrial substrate carrier family protein	N	2	1435-1453	-
				GRMZM5G839422_T01	-0.471372	0.0238453	63 kDa inner membrane family protein	Y	4	1318-1337	GO:0051205(protein insertion into membrane);GO:0016021(integral to membrane)
				GRMZM5G844124_T01			ribosomal protein S19	N	4	53-71	GO:0003735(structural constituent of ribosome);GO:0006412(translation);GO:0005840(ribosome)
				GRMZM5G854138_T01	-0.321974	0.117226	-	Y	4	243-261	GO:0006950(response to stress)
				GRMZM5G854138_T02	-0.321974	0.117226	-	Y	4	243-261	GO:0006950(response to stress)
				GRMZM5G855343_T01			ribosomal protein S19	Y	4	65-83	GO:0003735(structural constituent of ribosome);GO:0006412(translation);GO:0005840(ribosome)
				GRMZM5G858908_T01			-	N	3.5	164-182	-
				GRMZM5G863126_T01			-	N	4	349-366	-
				GRMZM5G863897_T01			-	N	3.5	567-586	-
				GRMZM5G868199_T01			-	N	3.5	256-274	-
				GRMZM5G868745_T01			-	N	4	1945-1964	-
				GRMZM5G870420_T01			-	N	3.5	177-195	-
				GRMZM5G870802_T01			golgin candidate 1	N	3	80-98	-
				GRMZM5G872087_T01			-	N	2.5	31688-31706	-
				GRMZM5G876837_T02			-	N	3.5	155-173	-
				GRMZM5G884242_T05	-0.224954	0.227841	cAMP-regulated phosphoprotein 19-related protein	N	3.5	1909-1926	-
				GRMZM5G884242_T05	-0.224954	0.227841	cAMP-regulated phosphoprotein 19-related protein	N	3.5	2423-2440	-
				GRMZM5G887890_T02			homolog of yeast sucrose nonfermenting 4	N	4	202-220	-
				GRMZM5G890163_T01	-0.0946078	0.67817	Tudor/PWWP/MBT superfamily protein	N	4	469-487	-
				GRMZM5G890665_T01	-0.342571	0.125317	MATE efflux family protein	N	4	307-326	GO:0015238(drug transmembrane transporter activity);GO:0015297(antiporter activity);GO:0006855(drug transmembrane transport);GO:0055085(transmembrane transport);GO:0016020(membrane)
				GRMZM5G890665_T02	-0.342571	0.125317	MATE efflux family protein	N	4	307-326	GO:0015238(drug transmembrane transporter activity);GO:0015297(antiporter activity);GO:0006855(drug transmembrane transport);GO:0055085(transmembrane transport);GO:0016020(membrane)
				GRMZM5G893669_T01			-	N	4	612-630	-
				GRMZM5G894376_T01			-	N	4	1121-1139	-
				GRMZM5G899315_T01			ribosomal protein S19	N	4	65-83	GO:0003735(structural constituent of ribosome);GO:0006412(translation);GO:0005840(ribosome)
				GRMZM6G423719_T01	-0.104946	0.807795	-	N	4	31-50	-
				GRMZM6G435553_T01	-0.206563	0.293158	plastid movement impaired1	Y	3	477-495	-
				GRMZM6G508461_T01	0.429876	0.0731473	-	Y	4	185-204	-
miR169l-5p	1.36891	0.062047	0.0920066	GRMZM2G000686_T06	-0.0481	0.8518	nuclear factor Y, subunit A6	Y	4	889-910	GO:0003700(sequence-specific DNA binding transcription factor activity);GO:0006355(regulation of transcription, DNA-dependent)	-	-
				GRMZM2G000686_T04	-0.0481	0.8518	nuclear factor Y, subunit A3	Y	4	961-982	GO:0003700(sequence-specific DNA binding transcription factor activity);GO:0006355(regulation of transcription, DNA-dependent)	-	-
				GRMZM2G000686_T08	-0.0481	0.8518	nuclear factor Y, subunit A5	Y	4	1542-1563	GO:0003700(sequence-specific DNA binding transcription factor activity);GO:0006355(regulation of transcription, DNA-dependent)	-	-
				GRMZM2G000686_T10	-0.0481	0.8518	nuclear factor Y, subunit A3	Y	4	1559-1580	GO:0003700(sequence-specific DNA binding transcription factor activity);GO:0006355(regulation of transcription, DNA-dependent)	-	[K] CCAAT-binding factor, subunit B (HAP2)
				GRMZM2G000686_T05	-0.0481	0.8518	nuclear factor Y, subunit A6	Y	4	1764-1785	GO:0003700(sequence-specific DNA binding transcription factor activity);GO:0006355(regulation of transcription, DNA-dependent)	-	-
				GRMZM2G000686_T02	-0.0481	0.8518	nuclear factor Y, subunit A3	Y	4	1815-1836	GO:0003700(sequence-specific DNA binding transcription factor activity);GO:0006355(regulation of transcription, DNA-dependent)	-	-
				GRMZM2G000686_T03	-0.0481	0.8518	nuclear factor Y, subunit A3	Y	4	1836-1857	GO:0003700(sequence-specific DNA binding transcription factor activity);GO:0006355(regulation of transcription, DNA-dependent)	-	[K] CCAAT-binding factor, subunit B (HAP2)
				GRMZM2G000686_T01	-0.0481	0.8518	nuclear factor Y, subunit A3	Y	4	2119-2140	GO:0003700(sequence-specific DNA binding transcription factor activity);GO:0006355(regulation of transcription, DNA-dependent)	-	-
				GRMZM2G078124_T01	-0.1238	0.9626	-	N	1.5	711-732	-	-	-
				GRMZM2G078124_T02	-0.1238	0.9626	-	N	2.5	1498-1519	-	-	-
				GRMZM5G838907_T01			-	N	3.5	1022-1043	-	-	-
miR319b-p3	1.13758	0.099099	0.161656	GRMZM2G000749_T01	0.133927	0.524159	Polynucleotidyl transferase, ribonuclease H fold protein with HRDC domain	N	4	1224-1241	GO:0003676(nucleic acid binding);GO:0005622(intracellular);GO:0008408(3'-5' exonuclease activity);GO:0006139(nucleobase-containing compound metabolic process)
				GRMZM2G000749_T02	0.133927	0.524159	Polynucleotidyl transferase, ribonuclease H fold protein with HRDC domain	N	4	1224-1241	GO:0003676(nucleic acid binding);GO:0005622(intracellular);GO:0008408(3'-5' exonuclease activity);GO:0006139(nucleobase-containing compound metabolic process)
				GRMZM2G000749_T03	0.133927	0.524159	Polynucleotidyl transferase, ribonuclease H fold protein with HRDC domain	N	4	391-408	GO:0003676(nucleic acid binding);GO:0005622(intracellular)
				GRMZM2G007157_T01	0.557318	0.0121287	alpha/beta-Hydrolases superfamily protein	N	4	2511-2529	GO:0008374(O-acyltransferase activity);GO:0006629(lipid metabolic process)
				GRMZM2G007157_T02	0.557318	0.0121287	alpha/beta-Hydrolases superfamily protein	N	4	2208-2226	GO:0008374(O-acyltransferase activity);GO:0006629(lipid metabolic process)
				GRMZM2G009785_T01	-0.756151	0.0124227	tocopherol cyclase, chloroplast / vitamin E deficient 1 (VTE1) / sucrose export defective 1 (SXD1)	N	3	1058-1074	-
				GRMZM2G009785_T02	-0.756151	0.0124227	tocopherol cyclase, chloroplast / vitamin E deficient 1 (VTE1) / sucrose export defective 1 (SXD1)	N	3	989-1005	-
				GRMZM2G009785_T05	-0.756151	0.0124227	tocopherol cyclase, chloroplast / vitamin E deficient 1 (VTE1) / sucrose export defective 1 (SXD1)	N	3	1298-1314	-
				GRMZM2G011355_T01			ADP-ribosylation factor A1F	N	4	1462-1478	GO:0005525(GTP binding)
				GRMZM2G011439_T01			mitogen-activated protein kinase kinase kinase 7	N	4	88-104	GO:0044183(protein binding involved in protein folding)
				GRMZM2G013283_T01	0.397199	0.0510248	RNA helicase family protein	N	4	1052-1068	GO:0003676(nucleic acid binding);GO:0005524(ATP binding);GO:0008026(ATP-dependent helicase activity);GO:0004386(helicase activity)
				GRMZM2G013283_T02			RNA helicase family protein	N	4	1052-1068	GO:0003676(nucleic acid binding);GO:0005524(ATP binding);GO:0008026(ATP-dependent helicase activity);GO:0004386(helicase activity)
				GRMZM2G014180_T03			transcription activators;DNA binding;RNA polymerase II transcription factors;catalytics;transcription initiation factors	N	4	525-541	GO:0003677(DNA binding);GO:0045893(positive regulation of transcription, DNA-dependent);GO:0005634(nucleus)
				GRMZM2G017081_T01	-0.5819	0.0789387	mitotic-like cyclin 3B from Arabidopsis	N	4	1099-1116	GO:0005634(nucleus)
				GRMZM2G017081_T02	-0.5819	0.0789387	mitotic-like cyclin 3B from Arabidopsis	N	4	1099-1116	GO:0005634(nucleus)
				GRMZM2G018984_T01			related to AP2 12	N	4	1598-1614	-
				GRMZM2G018984_T02			Integrase-type DNA-binding superfamily protein	N	4	1426-1442	GO:0003700(sequence-specific DNA binding transcription factor activity);GO:0006355(regulation of transcription, DNA-dependent)
				GRMZM2G031447_T01			carboxyesterase 17	N	4	1528-1545	GO:0016787(hydrolase activity);GO:0008152(metabolic process)
				GRMZM2G032042_T01			C2H2-like zinc finger protein	N	3	1106-1123	-
				GRMZM2G032042_T02			C2H2-like zinc finger protein	N	3	1106-1123	-
				GRMZM2G032684_T01	-0.0651416	0.731703	Oxidoreductase family protein	Y	4	803-821	GO:0016491(oxidoreductase activity);GO:0008152(metabolic process);GO:0055114(oxidation-reduction process)
				GRMZM2G032684_T02	-0.0651416	0.731703	Oxidoreductase family protein	Y	4	1562-1580	GO:0016491(oxidoreductase activity);GO:0008152(metabolic process);GO:0055114(oxidation-reduction process)
				GRMZM2G032684_T04	-0.0651416	0.731703	Oxidoreductase family protein	Y	4	710-728	GO:0016491(oxidoreductase activity);GO:0008152(metabolic process);GO:0055114(oxidation-reduction process)
				GRMZM2G036812_T01			-	N	4	42-59	-
				GRMZM2G043300_T01	0.220893	0.651135	plantacyanin	N	4	869-886	GO:0005507(copper ion binding);GO:0009055(electron carrier activity)
				GRMZM2G043300_T02	0.220893	0.651135	plantacyanin	N	4	1173-1190	GO:0005507(copper ion binding);GO:0009055(electron carrier activity)
				GRMZM2G043980_T02			SET domain group 37	N	4	1696-1713	-
				GRMZM2G047564_T01			ATP-dependent caseinolytic (Clp) protease/crotonase family protein	N	4	2211-2227	-
				GRMZM2G047564_T05			ATP-dependent caseinolytic (Clp) protease/crotonase family protein	N	4	2211-2227	GO:0003824(catalytic activity);GO:0008152(metabolic process)
				GRMZM2G047564_T06			ATP-dependent caseinolytic (Clp) protease/crotonase family protein	N	4	2211-2227	-
				GRMZM2G051135_T01			multiprotein bridging factor 1C	N	4	642-658	-
				GRMZM2G051842_T01			pfkB-like carbohydrate kinase family protein	N	4	1859-1876	-
				GRMZM2G055567_T01	-0.499502	0.155834	DNA-directed RNA polymerase family protein	N	3	1579-1596	GO:0003677(DNA binding);GO:0003899(DNA-directed RNA polymerase activity);GO:0006351(transcription, DNA-dependent)
				GRMZM2G061499_T01			Protein of unknown function (DUF640)	N	3	1193-1211	-
				GRMZM2G061499_T03			Protein of unknown function (DUF640)	N	3	1644-1662	-
				GRMZM2G061499_T04			Protein of unknown function (DUF640)	N	3	1048-1066	-
				GRMZM2G064530_T01	0.580552	0.0238121	-	N	4	1566-1583	-
				GRMZM2G069382_T01			NB-ARC domain-containing disease resistance protein	N	3	1054-1071	GO:0043531(ADP binding)
				GRMZM2G069979_T01			-	N	4	223-240	-
				GRMZM2G070881_T01			ubiquitin-associated (UBA)/TS-N domain-containing protein	N	4	1880-1897	GO:0005515(protein binding)
				GRMZM2G080930_T01			serine/arginine-rich 22	N	4	1356-1372	GO:0003676(nucleic acid binding);GO:0008270(zinc ion binding)
				GRMZM2G080930_T02			serine/arginine-rich 22	N	4	1351-1367	GO:0003676(nucleic acid binding);GO:0008270(zinc ion binding)
				GRMZM2G080930_T03			serine/arginine-rich 22	N	4	1351-1367	GO:0003676(nucleic acid binding);GO:0008270(zinc ion binding)
				GRMZM2G083253_T01	0.57577	0.00668772	-	N	4	966-983	-
				GRMZM2G083253_T03	0.57577	0.00668772	-	N	4	966-983	-
				GRMZM2G086489_T01	0.101516	0.625536	P450 reductase 2	Y	4	1962-1979	GO:0016491(oxidoreductase activity);GO:0055114(oxidation-reduction process);GO:0010181(FMN binding)
				GRMZM2G086489_T02	0.101516	0.625536	P450 reductase 2	Y	4	1965-1982	GO:0016491(oxidoreductase activity);GO:0055114(oxidation-reduction process);GO:0010181(FMN binding)
				GRMZM2G089836_T01	-3.15774	1.13e-05	Glycosyl hydrolases family 32 protein	N	4	2456-2474	GO:0004564(beta-fructofuranosidase activity);GO:0004575(sucrose alpha-glucosidase activity)
				GRMZM2G094165_T04	-0.723001	0.00029095	-	N	4	822-840	-
				GRMZM2G095868_T02	0.394757	0.159303	Ypt/Rab-GAP domain of gyp1p superfamily protein	N	4	454-470	GO:0005097(Rab GTPase activator activity);GO:0032313(regulation of Rab GTPase activity)
				GRMZM2G095868_T03	0.394757	0.159303	Ypt/Rab-GAP domain of gyp1p superfamily protein	N	4	454-470	GO:0005097(Rab GTPase activator activity);GO:0032313(regulation of Rab GTPase activity)
				GRMZM2G095868_T04	0.394757	0.159303	Ypt/Rab-GAP domain of gyp1p superfamily protein	N	4	875-891	-
				GRMZM2G096546_T01	0.739994	0.00947108	Protein of unknown function (DUF579)	N	4	1739-1757	-
				GRMZM2G097571_T01			GTP binding Elongation factor Tu family protein	N	3	835-852	GO:0005525(GTP binding)
				GRMZM2G097983_T01			-	N	4	1594-1611	-
				GRMZM2G104268_T01	0.2767	0.167472	FRS (FAR1 Related Sequences) transcription factor family	Y	4	625-642	GO:0016491(oxidoreductase activity);GO:0055114(oxidation-reduction process);GO:0008270(zinc ion binding)
				GRMZM2G104268_T02	0.2767	0.167472	FRS (FAR1 Related Sequences) transcription factor family	Y	4	625-642	GO:0016491(oxidoreductase activity);GO:0055114(oxidation-reduction process);GO:0008270(zinc ion binding)
				GRMZM2G104294_T01	0.543341	0.0158634	P450 reductase 2	Y	4	1963-1980	GO:0016491(oxidoreductase activity);GO:0055114(oxidation-reduction process);GO:0010181(FMN binding)
				GRMZM2G104294_T02	0.543341	0.0158634	P450 reductase 1	Y	4	1215-1232	GO:0016491(oxidoreductase activity);GO:0055114(oxidation-reduction process)
				GRMZM2G111926_T01			Nodulin MtN3 family protein	N	4	1335-1353	GO:0016021(integral to membrane)
				GRMZM2G113771_T01			Protein kinase superfamily protein	N	4	1463-1479	GO:0004672(protein kinase activity);GO:0005524(ATP binding);GO:0006468(protein phosphorylation)
				GRMZM2G122053_T03	-0.983354	0.0424695	-	N	4	1054-1070	-
				GRMZM2G135655_T01	-0.302455	0.121028	DNAJ heat shock N-terminal domain-containing protein	N	3.5	1759-1777	-
				GRMZM2G136098_T01			MALE GAMETOPHYTE DEFECTIVE 2	N	4	440-457	GO:0008373(sialyltransferase activity);GO:0006486(protein glycosylation)
				GRMZM2G136178_T02	0.412452	0.0912519	P-loop containing nucleoside triphosphate hydrolases superfamily protein	N	4	2539-2557	GO:0005525(GTP binding)
				GRMZM2G139858_T01	-0.172202	0.404768	-	N	4	2558-2575	-
				GRMZM2G139858_T02	-0.172202	0.404768	-	N	4	2553-2570	-
				GRMZM2G140612_T01	-0.149027	0.601903	Protein kinase superfamily protein	N	3	2624-2641	GO:0004672(protein kinase activity);GO:0006468(protein phosphorylation)
				GRMZM2G140612_T02	-0.149027	0.601903	Protein kinase superfamily protein	N	3	2924-2941	GO:0004672(protein kinase activity);GO:0006468(protein phosphorylation)
				GRMZM2G142093_T01	-0.485922	0.0256701	-	Y	4	735-752	-
				GRMZM2G142093_T02	-0.485922	0.0256701	-	Y	4	1078-1095	-
				GRMZM2G143168_T01			DNAJ heat shock N-terminal domain-containing protein	N	3.5	3201-3219	-
				GRMZM2G149289_T01			Protein kinase superfamily protein	N	4	1928-1944	GO:0004672(protein kinase activity);GO:0005524(ATP binding);GO:0006468(protein phosphorylation);GO:0003677(DNA binding);GO:0006334(nucleosome assembly);GO:0000786(nucleosome);GO:0005634(nucleus)
				GRMZM2G149289_T02			Protein kinase superfamily protein	N	4	1928-1944	GO:0004672(protein kinase activity);GO:0005524(ATP binding);GO:0006468(protein phosphorylation);GO:0003677(DNA binding);GO:0006334(nucleosome assembly);GO:0000786(nucleosome);GO:0005634(nucleus)
				GRMZM2G149289_T03			Protein kinase superfamily protein	N	4	1928-1944	GO:0004672(protein kinase activity);GO:0005524(ATP binding);GO:0006468(protein phosphorylation);GO:0003677(DNA binding);GO:0006334(nucleosome assembly);GO:0000786(nucleosome);GO:0005634(nucleus)
				GRMZM2G149289_T04			Protein kinase superfamily protein	N	4	1928-1944	GO:0004672(protein kinase activity);GO:0005524(ATP binding);GO:0006468(protein phosphorylation);GO:0003677(DNA binding);GO:0006334(nucleosome assembly);GO:0000786(nucleosome);GO:0005634(nucleus)
				GRMZM2G149894_T01			Reticulon family protein	N	4	921-938	-
				GRMZM2G149894_T02			Reticulon family protein	N	4	775-792	-
				GRMZM2G178537_T01	0.288071	0.311904	-	N	3	943-961	-
				GRMZM2G305994_T01			-	N	3.5	250-266	-
				GRMZM2G425260_T02			-	N	3	637-653	-
				GRMZM2G480134_T01			P450 reductase 2	Y	4	630-647	GO:0016491(oxidoreductase activity);GO:0055114(oxidation-reduction process)
				GRMZM2G505126_T01			-	N	3	1-18	-
				GRMZM2G700188_T03			cinnamyl alcohol dehydrogenase 9	N	4	41544-41560	GO:0008270(zinc ion binding);GO:0016491(oxidoreductase activity);GO:0055114(oxidation-reduction process)
				GRMZM5G804708_T01	-0.53213	0.0674332	plastid-encoded CLP P	N	0	3712-3729	-
				GRMZM5G808737_T02	-0.184379	0.533769	Calcineurin-like metallo-phosphoesterase superfamily protein	N	4	10911-10928	GO:0016787(hydrolase activity)
				GRMZM5G808737_T03	-0.184379	0.533769	Calcineurin-like metallo-phosphoesterase superfamily protein	N	4	10911-10928	GO:0016787(hydrolase activity)
				GRMZM5G808737_T04	-0.184379	0.533769	Calcineurin-like metallo-phosphoesterase superfamily protein	N	4	10911-10928	GO:0016787(hydrolase activity)
				GRMZM6G175135_T01			MLP-like protein 423	N	4	542-558	GO:0006952(defense response);GO:0009607(response to biotic stimulus)
				GRMZM6G175135_T02			-	N	4	646-662	GO:0006952(defense response);GO:0009607(response to biotic stimulus)
miR319b-p3-Pt	1.13758	0.099099	0.161656	GRMZM2G000749_T01	0.133927	0.524159	Polynucleotidyl transferase, ribonuclease H fold protein with HRDC domain	N	4	1222-1241	GO:0003676(nucleic acid binding);GO:0005622(intracellular);GO:0008408(3'-5' exonuclease activity);GO:0006139(nucleobase-containing compound metabolic process)
				GRMZM2G000749_T02	0.133927	0.524159	Polynucleotidyl transferase, ribonuclease H fold protein with HRDC domain	N	4	1222-1241	GO:0003676(nucleic acid binding);GO:0005622(intracellular);GO:0008408(3'-5' exonuclease activity);GO:0006139(nucleobase-containing compound metabolic process)
				GRMZM2G000749_T03	0.133927	0.524159	Polynucleotidyl transferase, ribonuclease H fold protein with HRDC domain	N	4	389-408	GO:0003676(nucleic acid binding);GO:0005622(intracellular)
				GRMZM2G007157_T01	0.557318	0.0121287	alpha/beta-Hydrolases superfamily protein	N	4	2510-2529	GO:0008374(O-acyltransferase activity);GO:0006629(lipid metabolic process)
				GRMZM2G007157_T02	0.557318	0.0121287	alpha/beta-Hydrolases superfamily protein	N	4	2207-2226	GO:0008374(O-acyltransferase activity);GO:0006629(lipid metabolic process)
				GRMZM2G009785_T01	-0.756151	0.0124227	tocopherol cyclase, chloroplast / vitamin E deficient 1 (VTE1) / sucrose export defective 1 (SXD1)	N	3	1057-1074	-
				GRMZM2G009785_T02	-0.756151	0.0124227	tocopherol cyclase, chloroplast / vitamin E deficient 1 (VTE1) / sucrose export defective 1 (SXD1)	N	3	988-1005	-
				GRMZM2G009785_T05	-0.756151	0.0124227	tocopherol cyclase, chloroplast / vitamin E deficient 1 (VTE1) / sucrose export defective 1 (SXD1)	N	3	1297-1314	-
				GRMZM2G013283_T01	0.397199	0.0510248	RNA helicase family protein	N	4	1051-1068	GO:0003676(nucleic acid binding);GO:0005524(ATP binding);GO:0008026(ATP-dependent helicase activity);GO:0004386(helicase activity)
				GRMZM2G013283_T02	0.397199	0.0510248	RNA helicase family protein	N	4	1051-1068	GO:0003676(nucleic acid binding);GO:0005524(ATP binding);GO:0008026(ATP-dependent helicase activity);GO:0004386(helicase activity)
				GRMZM2G018018_T01			Major Facilitator Superfamily with SPX (SYG1/Pho81/XPR1) domain-containing protein	N	4	778-797	GO:0055085(transmembrane transport);GO:0016021(integral to membrane)
				GRMZM2G018018_T02			Major Facilitator Superfamily with SPX (SYG1/Pho81/XPR1) domain-containing protein	N	4	778-797	GO:0055085(transmembrane transport);GO:0016021(integral to membrane)
				GRMZM2G032042_T01			C2H2-like zinc finger protein	N	3	1104-1123	-
				GRMZM2G032042_T02			C2H2-like zinc finger protein	N	3	1104-1123	-
				GRMZM2G032684_T01	-0.0651416	0.731703	Oxidoreductase family protein	Y	4	802-821	GO:0016491(oxidoreductase activity);GO:0008152(metabolic process);GO:0055114(oxidation-reduction process)
				GRMZM2G032684_T02	-0.0651416	0.731703	Oxidoreductase family protein	Y	4	1561-1580	GO:0016491(oxidoreductase activity);GO:0008152(metabolic process);GO:0055114(oxidation-reduction process)
				GRMZM2G032684_T04	-0.0651416	0.731703	Oxidoreductase family protein	Y	4	709-728	GO:0016491(oxidoreductase activity);GO:0008152(metabolic process);GO:0055114(oxidation-reduction process)
				GRMZM2G043300_T01	0.220893	0.651135	plantacyanin	N	4	868-886	GO:0005507(copper ion binding);GO:0009055(electron carrier activity)
				GRMZM2G043300_T02	0.220893	0.651135	plantacyanin	N	4	1172-1190	GO:0005507(copper ion binding);GO:0009055(electron carrier activity)
				GRMZM2G055567_T01	-0.499502	0.155834	DNA-directed RNA polymerase family protein	N	3.5	1577-1596	GO:0003677(DNA binding);GO:0003899(DNA-directed RNA polymerase activity);GO:0006351(transcription, DNA-dependent)
				GRMZM2G069382_T01			NB-ARC domain-containing disease resistance protein	N	4	1053-1071	GO:0043531(ADP binding)
				GRMZM2G085587_T01	-0.131902	0.661861	P-loop containing nucleoside triphosphate hydrolases superfamily protein	N	4	699-718	GO:0003676(nucleic acid binding);GO:0005524(ATP binding);GO:0008026(ATP-dependent helicase activity);GO:0004386(helicase activity)
				GRMZM2G085587_T02	-0.131902	0.661861	P-loop containing nucleoside triphosphate hydrolases superfamily protein	N	4	699-718	GO:0003676(nucleic acid binding);GO:0005524(ATP binding);GO:0008026(ATP-dependent helicase activity);GO:0004386(helicase activity)
				GRMZM2G086430_T01	0.596837	0.10789	Major Facilitator Superfamily with SPX (SYG1/Pho81/XPR1) domain-containing protein	N	4	1740-1759	GO:0055085(transmembrane transport);GO:0016021(integral to membrane)
				GRMZM2G086489_T01	0.101516	0.625536	P450 reductase 2	Y	4	1960-1979	GO:0016491(oxidoreductase activity);GO:0055114(oxidation-reduction process);GO:0010181(FMN binding)
				GRMZM2G086489_T02	0.101516	0.625536	P450 reductase 2	Y	4	1963-1982	GO:0016491(oxidoreductase activity);GO:0055114(oxidation-reduction process);GO:0010181(FMN binding)
				GRMZM2G095868_T02	0.394757	0.159303	Ypt/Rab-GAP domain of gyp1p superfamily protein	N	4	453-470	GO:0005097(Rab GTPase activator activity);GO:0032313(regulation of Rab GTPase activity)
				GRMZM2G095868_T03	0.394757	0.159303	Ypt/Rab-GAP domain of gyp1p superfamily protein	N	4	453-470	GO:0005097(Rab GTPase activator activity);GO:0032313(regulation of Rab GTPase activity)
				GRMZM2G095868_T04	0.394757	0.159303	Ypt/Rab-GAP domain of gyp1p superfamily protein	N	4	874-891	-
				GRMZM2G097571_T01			GTP binding Elongation factor Tu family protein	N	4	834-852	GO:0005525(GTP binding)
				GRMZM2G104268_T01	0.2767	0.167472	FRS (FAR1 Related Sequences) transcription factor family	Y	4	623-642	GO:0016491(oxidoreductase activity);GO:0055114(oxidation-reduction process);GO:0008270(zinc ion binding)
				GRMZM2G104268_T02	0.2767	0.167472	FRS (FAR1 Related Sequences) transcription factor family	Y	4	623-642	GO:0016491(oxidoreductase activity);GO:0055114(oxidation-reduction process);GO:0008270(zinc ion binding)
				GRMZM2G104294_T01	0.543341	0.0158634	P450 reductase 2	Y	4	1961-1980	GO:0016491(oxidoreductase activity);GO:0055114(oxidation-reduction process);GO:0010181(FMN binding)
				GRMZM2G104294_T02	0.543341	0.0158634	P450 reductase 1	Y	4	1213-1232	GO:0016491(oxidoreductase activity);GO:0055114(oxidation-reduction process)
				GRMZM2G139858_T01	-0.172202	0.404768	-	N	4	2557-2575	-
				GRMZM2G139858_T02	-0.172202	0.404768	-	N	4	2552-2570	-
				GRMZM2G140612_T01	-0.149027	0.601903	Protein kinase superfamily protein	N	3	2623-2641	GO:0004672(protein kinase activity);GO:0006468(protein phosphorylation)
				GRMZM2G140612_T02	-0.149027	0.601903	Protein kinase superfamily protein	N	3	2923-2941	GO:0004672(protein kinase activity);GO:0006468(protein phosphorylation)
				GRMZM2G178537_T01	0.288071	0.311904	-	N	4	942-961	-
				GRMZM2G305994_T01			-	N	3.5	249-266	-
				GRMZM2G423861_T01	-0.37024	0.160409	kinesin-like calmodulin-binding protein (ZWICHEL)	N	4	3373-3390	GO:0003777(microtubule motor activity);GO:0005524(ATP binding);GO:0008017(microtubule binding);GO:0007018(microtubule-based movement);GO:0005856(cytoskeleton)
				GRMZM2G423861_T02	-0.37024	0.160409	kinesin-like calmodulin-binding protein (ZWICHEL)	N	4	3454-3471	GO:0003777(microtubule motor activity);GO:0005524(ATP binding);GO:0008017(microtubule binding);GO:0007018(microtubule-based movement);GO:0005856(cytoskeleton)
				GRMZM2G425260_T02			-	N	3.5	636-653	-
				GRMZM2G480134_T01			P450 reductase 2	Y	4	628-647	GO:0016491(oxidoreductase activity);GO:0055114(oxidation-reduction process)
				GRMZM5G804708_T01	-0.53213	0.0674332	plastid-encoded CLP P	N	0	3711-3729	-
				GRMZM5G808737_T02	-0.184379	0.533769	Calcineurin-like metallo-phosphoesterase superfamily protein	N	4	10910-10928	GO:0016787(hydrolase activity)
				GRMZM5G808737_T03	-0.184379	0.533769	Calcineurin-like metallo-phosphoesterase superfamily protein	N	4	10910-10928	GO:0016787(hydrolase activity)
				GRMZM5G808737_T04	-0.184379	0.533769	Calcineurin-like metallo-phosphoesterase superfamily protein	N	4	10910-10928	GO:0016787(hydrolase activity)
miR319b-p3-1	1.13758	0.099099	0.161656	GRMZM2G000749_T01	0.133927	0.524159	Polynucleotidyl transferase, ribonuclease H fold protein with HRDC domain	N	4	1221-1241	GO:0003676(nucleic acid binding);GO:0005622(intracellular);GO:0008408(3'-5' exonuclease activity);GO:0006139(nucleobase-containing compound metabolic process)
				GRMZM2G000749_T02	0.133927	0.524159	Polynucleotidyl transferase, ribonuclease H fold protein with HRDC domain	N	4	1221-1241	GO:0003676(nucleic acid binding);GO:0005622(intracellular);GO:0008408(3'-5' exonuclease activity);GO:0006139(nucleobase-containing compound metabolic process)
				GRMZM2G000749_T03	0.133927	0.524159	Polynucleotidyl transferase, ribonuclease H fold protein with HRDC domain	N	4	388-408	GO:0003676(nucleic acid binding);GO:0005622(intracellular)
				GRMZM2G009785_T01	-0.756151	0.0124227	tocopherol cyclase, chloroplast / vitamin E deficient 1 (VTE1) / sucrose export defective 1 (SXD1)	N	4	1056-1074	-
				GRMZM2G009785_T02	-0.756151	0.0124227	tocopherol cyclase, chloroplast / vitamin E deficient 1 (VTE1) / sucrose export defective 1 (SXD1)	N	4	987-1005	-
				GRMZM2G009785_T05	-0.756151	0.0124227	tocopherol cyclase, chloroplast / vitamin E deficient 1 (VTE1) / sucrose export defective 1 (SXD1)	N	4	1296-1314	-
				GRMZM2G013283_T01	0.397199	0.0510248	RNA helicase family protein	N	4	1050-1068	GO:0003676(nucleic acid binding);GO:0005524(ATP binding);GO:0008026(ATP-dependent helicase activity);GO:0004386(helicase activity)
				GRMZM2G013283_T02	0.397199	0.0510248	RNA helicase family protein	N	4	1050-1068	GO:0003676(nucleic acid binding);GO:0005524(ATP binding);GO:0008026(ATP-dependent helicase activity);GO:0004386(helicase activity)
				GRMZM2G017081_T01	-0.5819	0.0789387	mitotic-like cyclin 3B from Arabidopsis	N	4	1098-1116	GO:0005634(nucleus)
				GRMZM2G017081_T02	-0.5819	0.0789387	mitotic-like cyclin 3B from Arabidopsis	N	4	1098-1116	GO:0005634(nucleus)
				GRMZM2G024499_T01	0.600742	0.0418282	-	N	3.5	14509-14528	-
				GRMZM2G024499_T02	0.600742	0.0418282	RING/FYVE/PHD zinc finger superfamily protein	N	3.5	14509-14528	-
				GRMZM2G024499_T03	0.600742	0.0418282	-	N	3.5	25313-25332	-
				GRMZM2G024499_T04	0.600742	0.0418282	-	N	3.5	25313-25332	-
				GRMZM2G024499_T05	0.600742	0.0418282	RING/FYVE/PHD zinc finger superfamily protein	N	3.5	25313-25332	-
				GRMZM2G032042_T01			C2H2-like zinc finger protein	N	3	1103-1123	-
				GRMZM2G032042_T02			C2H2-like zinc finger protein	N	3	1103-1123	-
				GRMZM2G032684_T01	-0.0651416	0.731703	Oxidoreductase family protein	Y	4	801-821	GO:0016491(oxidoreductase activity);GO:0008152(metabolic process);GO:0055114(oxidation-reduction process)
				GRMZM2G032684_T02	-0.0651416	0.731703	Oxidoreductase family protein	Y	4	1560-1580	GO:0016491(oxidoreductase activity);GO:0008152(metabolic process);GO:0055114(oxidation-reduction process)
				GRMZM2G032684_T04	-0.0651416	0.731703	Oxidoreductase family protein	Y	4	708-728	GO:0016491(oxidoreductase activity);GO:0008152(metabolic process);GO:0055114(oxidation-reduction process)
				GRMZM2G055567_T01	-0.499502	0.155834	DNA-directed RNA polymerase family protein	N	3.5	1576-1596	GO:0003677(DNA binding);GO:0003899(DNA-directed RNA polymerase activity);GO:0006351(transcription, DNA-dependent)
				GRMZM2G070881_T01	0.138276	0.573697	ubiquitin-associated (UBA)/TS-N domain-containing protein	N	4	1879-1897	GO:0005515(protein binding)
				GRMZM2G083253_T01	0.57577	0.00668772	-	N	4	965-983	-
				GRMZM2G083253_T03	0.57577	0.00668772	-	N	4	965-983	-
				GRMZM2G085587_T01	-0.131902	0.661861	P-loop containing nucleoside triphosphate hydrolases superfamily protein	N	4	698-718	GO:0003676(nucleic acid binding);GO:0005524(ATP binding);GO:0008026(ATP-dependent helicase activity);GO:0004386(helicase activity)
				GRMZM2G085587_T02	-0.131902	0.661861	P-loop containing nucleoside triphosphate hydrolases superfamily protein	N	4	698-718	GO:0003676(nucleic acid binding);GO:0005524(ATP binding);GO:0008026(ATP-dependent helicase activity);GO:0004386(helicase activity)
				GRMZM2G097571_T01			GTP binding Elongation factor Tu family protein	N	4	833-852	GO:0005525(GTP binding)
				GRMZM2G139858_T01			-	N	4	2556-2575	-
				GRMZM2G139858_T02	-0.172202	0.404768	-	N	4	2551-2570	-
				GRMZM2G140612_T01	-0.149027	0.601903	Protein kinase superfamily protein	N	3	2622-2641	GO:0004672(protein kinase activity);GO:0006468(protein phosphorylation)
				GRMZM2G140612_T02	-0.149027	0.601903	Protein kinase superfamily protein	N	3	2922-2941	GO:0004672(protein kinase activity);GO:0006468(protein phosphorylation)
				GRMZM2G425260_T02			-	N	3.5	635-653	-
				GRMZM5G804708_T01	-0.53213	0.0674332	plastid-encoded CLPP	N	0	3710-3729	-
				GRMZM5G808737_T02	-0.184379	0.533769	Calcineurin-like metallo-phosphoesterase superfamily protein	N	4	10909-10928	GO:0016787(hydrolase activity)
				GRMZM5G808737_T03	-0.184379	0.533769	Calcineurin-like metallo-phosphoesterase superfamily protein	N	4	10909-10928	GO:0016787(hydrolase activity)
				GRMZM5G808737_T04	-0.184379	0.533769	Calcineurin-like metallo-phosphoesterase superfamily protein	N	4	10909-10928	GO:0016787(hydrolase activity)
miR395a-5p-2	-1.97094	0.0078337	0.0073183
miR396a-5p	-1.09647	2.0743e-08	1.51898e-08	GRMZM2G034876_T01-03			growth-regulating factor 5	N	4	662-685	GO:0005524(ATP binding);GO:0016818(hydrolase activity, acting on acid anhydrides, in phosphorus-containing anhydrides);GO:0006355(regulation of transcription, DNA-dependent);GO:0005634(nucleus)
				GRMZM2G033612_T02	0.190495	0.551749	growth-regulating factor 2	N	4	1008-1031	-
				GRMZM2G018414_T02	-0.215933	0.437819	growth-regulating factor 2	Y	4	480-503	GO:0005524(ATP binding);GO:0016818(hydrolase activity, acting on acid anhydrides, in phosphorus-containing anhydrides);GO:0006355(regulation of transcription, DNA-dependent);GO:0005634(nucleus)
				GRMZM2G018414_T01	-0.215933	0.437819	growth-regulating factor 2	Y	4	742-765	GO:0005524(ATP binding);GO:0016818(hydrolase activity, acting on acid anhydrides, in phosphorus-containing anhydrides);GO:0006355(regulation of transcription, DNA-dependent);GO:0005634(nucleus)
				GRMZM2G067743_T02			growth-regulating factor 5	N	4	538-561	GO:0005524(ATP binding);GO:0016818(hydrolase activity, acting on acid anhydrides, in phosphorus-containing anhydrides);GO:0006355(regulation of transcription, DNA-dependent);GO:0005634(nucleus)
				GRMZM2G067743_T03			growth-regulating factor 5	N	4	537-560	GO:0005524(ATP binding);GO:0016818(hydrolase activity, acting on acid anhydrides, in phosphorus-containing anhydrides);GO:0006355(regulation of transcription, DNA-dependent);GO:0005634(nucleus)
				GRMZM2G067743_T01			growth-regulating factor 2	N	4	661-684	-
miR396f-p5	1.57749	0.027066	0.038864	AC148152.3_FGT001			ankyrin repeat family protein	N	4	1273-1292	GO:0005515(protein binding)
miR399a-3p	1.00634	0.073282	0.117641	GRMZM2G075384_T01				N	3	103-123
				GRMZM2G075384_T02				N	3	103-123
				GRMZM2G075384_T03				N	3	103-123
				GRMZM5G845519_T01				N	4	1872-1892
miR399c-5p	-3.26045	0.0073103	0.0118079	GRMZM2G139583_T01	-0.0992646	0.727827	myosin 1	N	4	74-94	-
				GRMZM2G070837_T01			AMP-dependent synthetase and ligase family protein	N	4	582-602	GO:0003824(catalytic activity);GO:0008152(metabolic process)
miR408a	1.09449	2.2021e-64	1.42627e-65	GRMZM2G097851_T01			uclacyanin 1	N	3.5	737-757	GO:0005507(copper ion binding);GO:0009055(electron carrier activity)
				GRMZM2G004012_T01			plantacyanin	N	2.5	252-273	GO:0005507(copper ion binding);GO:0009055(electron carrier activity)
				GRMZM2G023847_T01	0.434805	0.281437	uclacyanin 1	Y	3	850-870	GO:0005507(copper ion binding);GO:0009055(electron carrier activity)
				GRMZM5G808195_T01			-	N	4	33-53	-
				GRMZM5G828587_T01			-	N	4	790-810	-
				AC177821.2_FGT002			-	N	4	448-469	-
				AC199771.4_FGT001			ROTUNDIFOLIA like 7	N	4	191-210	-
				GRMZM2G062396_T01	-1.28484	0.0012456	flavanone 3-hydroxylase	N	4	630-649	GO:0016491(oxidoreductase activity);GO:0016706(oxidoreductase activity, acting on paired donors, with incorporation or reduction of molecular oxygen, 2-oxoglutarate as one donor, and incorporation of one atom each of oxygen into both donors);GO:0055114(oxidation-reduction process)
				GRMZM2G086298_T01			T-complex protein 11	N	4	1383-1402	-
miR408a-8	1.17987	1.5033e-05	1.39382e-05	GRMZM2G097851_T01			uclacyanin 1	N	3	735-756	GO:0005507(copper ion binding);GO:0009055(electron carrier activity)
				GRMZM2G004012_T01			plantacyanin	N	3	250-272	GO:0005507(copper ion binding);GO:0009055(electron carrier activity)
				GRMZM2G441768_T01			RNI-like superfamily protein	N	4	1964-1985	GO:0005515(protein binding)
miR4366-p3	1.04698	0.093262	0.128976	GRMZM2G069687_T01	0.2307	0.2724	SCAR family protein	Y	3.5	798-815	-	-	-	ATSCAR3,SCAR3,WAVE2
				GRMZM2G069687_T02	0.2307	0.2724	SCAR family protein	Y	3.5	813-830	-	-	-	ATSCAR3,SCAR3,WAVE2
				AC155624.2_FGT006			Protein phosphatase 2C family protein	N	4	965-981	GO:0003824(catalytic activity)	-	[T] Protein phosphatase 2C/pyruvate dehydrogenase (lipoamide) phosphatase
				AC195319.3_FGT001			AMP-dependent synthetase and ligase family protein	N	4	472-488	-	-	-
				GRMZM2G010017_T01	-0.2167	0.2578	Protein phosphatase 2C family protein	N	4	1138-1154	GO:0003824(catalytic activity)	-	[T] Protein phosphatase 2C/pyruvate dehydrogenase (lipoamide) phosphatase
				GRMZM2G010017_T02	-0.2167	0.2578	Protein phosphatase 2C family protein	N	4	1142-1158	GO:0003824(catalytic activity)	-	[T] Protein phosphatase 2C/pyruvate dehydrogenase (lipoamide) phosphatase
				GRMZM2G010017_T03	-0.2167	0.2578	Protein phosphatase 2C family protein	N	4	557-573	GO:0003824(catalytic activity)	-	[T] Protein phosphatase 2C/pyruvate dehydrogenase (lipoamide) phosphatase
				GRMZM2G029948_T01			-	N	4	1926-1944	GO:0005506(iron ion binding);GO:0016705(oxidoreductase activity, acting on paired donors, with incorporation or reduction of molecular oxygen);GO:0020037(heme binding);GO:0055114(oxidation-reduction process)	-	-
				GRMZM2G036685_T01			-	N	3.5	2797-2814	-	-	-
				GRMZM2G051321_T01			-	N	3.5	222-239	-	-	-
				GRMZM2G075463_T01			-	N	2	301-318	-	-	-
				GRMZM2G098061_T01			-	N	2	832-848	-	-	-
				GRMZM2G105539_T02			P-loop containing nucleoside triphosphate hydrolases superfamily protein	N	3.5	139-156	-	-	-
				GRMZM2G130062_T01	0.8783	0.0001	2-isopropylmalate synthase 1	N	3.5	187-204	GO:0003824(catalytic activity);GO:0003852(2-isopropylmalate synthase activity);GO:0009098(leucine biosynthetic process)	ko00290(Valine, leucine and isoleucine biosynthesis);ko00620(Pyruvate metabolism)	[E] Alpha-isopropylmalate synthase/homocitrate synthase	IMS1,IPMS2,MAML-3
				GRMZM2G150286_T01	1.174	0.0095	-	N	4	3-20	-	-	-
				GRMZM2G150286_T02	1.174	0.0095	-	N	4	3-20	-	-	-
				GRMZM2G150286_T03	1.174	0.0095	-	N	4	3-20	-	-	-
				GRMZM2G159013_T01	0.6714	0.0031	ferrochelatase 1	N	4	121-137	GO:0004325(ferrochelatase activity);GO:0006783(heme biosynthetic process)	ko00860(Porphyrin and chlorophyll metabolism)	[H] Protoheme ferro-lyase (ferrochelatase)	ATFC-I,FC-I,FC1
				GRMZM2G445575_T01	-0.2308	0.3238	TGACG motif-binding factor 4	N	4	334-351	GO:0003700(sequence-specific DNA binding transcription factor activity);GO:0043565(sequence-specific DNA binding);GO:0006355(regulation of transcription, DNA-dependent)	-	-	OBF4,TGA4
miR8155	1.27298	0.00083479	0.00117864	GRMZM2G031257_T01			C-terminal domain phosphatase-like 4	N	3.5	1383-1399	GO:0005515(protein binding)
				GRMZM2G038973_T01	-0.196398	0.350314	Glycosyl hydrolase family 38 protein	N	3	3103-3119	GO:0015923(mannosidase activity);GO:0006013(mannose metabolic process)
				GRMZM2G031169_T01	-0.592747	0.00306633	NAD(P)-binding Rossmann-fold superfamily protein	Y	4	781-798	-
				GRMZM2G069515_T01			-	N	2	932-949	-
				GRMZM2G010637_T01	0.390449	0.0826996	binding	N	4	4879-4896	-
				GRMZM5G808737_T02-04	-0.184379	0.533769	Calcineurin-like metallo-phosphoesterase superfamily protein	N	1	3422-3439	GO:0016787(hydrolase activity)
				GRMZM2G057576_T01	0.453101	0.0204343	Clathrin, heavy chain	N	3.5	3495-3513	GO:0006886(intracellular protein transport);GO:0016192(vesicle-mediated transport);GO:0005198(structural molecule activity);GO:0030130(clathrin coat of trans-Golgi network vesicle);GO:0030132(clathrin coat of coated pit)
				GRMZM2G153833_T01			-	N	4	839-856	-
				GRMZM2G031257_T02			C-terminal domain phosphatase-like 5	N	3.07143	1383-1400	GO:0005516(protein binding)
				GRMZM2G027546_T01-03	4.64759	0.745553	ubiquitin-conjugating enzyme 25	N	4	239-256	GO:0016881(acid-amino acid ligase activity)	[O] Ubiquitin-protein ligase	PFU1,UBC25
miR8677	-1.44488	0.011339	0.0204669					N
miR9773-p5	1.78394	0.01015	0.0155706	AC234158.1_FGT005			BAH domain ;TFIIS helical bundle-like domain	N	4	875-892	GO:0003682(chromatin binding);GO:0003677(DNA binding);GO:0006351(transcription, DNA-dependent);GO:0005634(nucleus)
				GRMZM2G002824_T01			-	N	2	512-529	-
				GRMZM2G016930_T01	0.478	0.1113	Calcineurin-like metallo-phosphoesterase superfamily protein	N	4	2012-2030	GO:0016787(hydrolase activity)
				GRMZM2G017897_T01			-	N	3	33-50	-
				GRMZM2G018417_T01			voltage dependent anion channel 4	N	3	14209-14226;22061-22078	GO:0055085(transmembrane transport);GO:0005741(mitochondrial outer membrane)
				GRMZM2G021921_T01			-	N	4	1735-1753	-
				GRMZM2G030858_T01-03	0.0836	0.7113	transducin family protein / WD-40 repeat family protein	N	4	252-269	GO:0005515(protein binding)
				GRMZM2G039373_T03	-0.1711	0.5539	SNARE-like superfamily protein	N	4	1608-1625	GO:0006888(ER to Golgi vesicle-mediated transport);GO:0005801(cis-Golgi network)
				GRMZM2G039560_T01			-	N	4	96-113	-
				GRMZM2G049495_T02	0.2164	0.2717	acyl-CoA binding protein 2	N	4	37139-37158	GO:0005515(protein binding);GO:0000062(fatty-acyl-CoA binding)
				GRMZM2G051767_T03	-0.1355	0.466	Protein of unknown function (DUF3531)	N	4	1254-1271	-
				GRMZM2G052688_T01	0.8011	0.0024	breast cancer associated RING 1	N	3.5	2583-2600	-
				GRMZM2G054465_T01	-0.0737	0.7023	tryptophan synthase beta type 2	N	3.5	2496-2514	-
				GRMZM2G065276_T02-03	-0.0299	0.8764	RNA binding;abscisic acid binding	N	4	4566-4584	GO:0003676(nucleic acid binding);GO:0005515(protein binding)
				GRMZM2G067450_T01			Plant transposase (Ptta/En/Spm family)	N	4	171-188	-
				GRMZM2G079949_T01	-0.3331	0.1351	alpha/beta-Hydrolases superfamily protein	N	3	1658-1675	GO:0016787(hydrolase activity);GO:0008152(metabolic process)
				GRMZM2G085538_T01			Plant transposase (Ptta/En/Spm family)	N	4	171-188	-
				GRMZM2G090609_T01	0.0815	0.7057	Caleosin-related family protein	N	2.5	1101-1119	-
				GRMZM2G090609_T02	0.0815	0.7057	-	N	2.5	916-934	-
				GRMZM2G097103_T03	0.13374	0.5621	-	N	4	922-940	-
				GRMZM2G115809_T01			-	N	3.5	1391-1408	-
				GRMZM2G123963_T01			receptor like protein 27	N	2	764-782	GO:0005515(protein binding)
				GRMZM2G130207_T01	-0.0032	1	DNA-directed RNA polymerase, RBP11-like	N	4	3608-3625	GO:0046983(protein dimerization activity);GO:0006351(transcription, DNA-dependent)
				GRMZM2G130207_T02			DNA-directed RNA polymerase, RBP11-like	N	4	6555-6572	-
				GRMZM2G134468_T01			Plant transposase (Ptta/En/Spm family)	N	4	171-188	-
				GRMZM2G148909_T01			receptor like protein 50	N	3	770-788	GO:0005515(protein binding)
				GRMZM2G404653_T01			-	N	4	923-941	-
				GRMZM5G833207_T01	1.1255	0.0053	ATP binding cassette subfamily B4	N	4	694-711	GO:0005524(ATP binding);GO:0016887(ATPase activity)
				GRMZM5G853817_T01			-	N	4	999-1016	-
				GRMZM5G869501_T01			-	N	4	171-188	-
				GRMZM5G881294_T01			-	N	3	26-43	-
				GRMZM5G881296_T01	0.4607	0.0202	Transducin/WD40 repeat-like superfamily protein	N	4	637-656	GO:0005515(protein binding)
				GRMZM5G881296_T02-03			Transducin/WD40 repeat-like superfamily protein	N	4	779-798	GO:0005515(protein binding)
				GRMZM5G896584_T01			-	N	4	196-215	-
				GRMZM5G897368_T01			Plant transposase (Ptta/En/Spm family)	N	4	1103-1120	-
miR9774-4	1.04028	2.5787e-11	2.51789e-11	GRMZM2G040858_T01	0.198147	0.791226	-	N	3	724-746	-
miR9774-5	2.65841	0.0061743	0.00665284	GRMZM2G040858_T01	0.198147	0.791226	-	N	1	724-747	-
novel miRNAs
	log2 FC	P-Value(chi_square_2x2)	P-Value(fisher_test)	Transcript Annotation	log2 FC	P-Value	Transcript Annotation	degradome	AlignmentScore	Alignment Range	GO_Term			miR_seq
miRp1	1.78394	0.046457	0.0541306											TGGCACGACAAAAAACTCGCA
miRp2	-1.00913	0.0018545	0.00182345	GRMZM2G017405_T03	0.124855	0.736403	-	N	4	14524-14547	-	-	-	CTCCAACGGTCGGAACCCAACGGC
				GRMZM2G100829_T01			autophagy 3 (APG3)	N	0	10003-10026	-	-	-
				GRMZM2G471283_T01			hAT transposon superfamily protein	N	2	24612-24635	-	-	-
miRp3	-1.64902	0.018121	0.0171443	GRMZM2G053977_T04	-0.164304	0.406845	NAD(P)-binding Rossmann-fold superfamily protein	N	4	1305-1328	GO:0016491(oxidoreductase activity);GO:0008152(metabolic process)	-	-	ATCCATATCCGGATTAAATCCATG
miRp4	1.04698	0.17056	0.204135											TATTACGTTCTAACGGGTTGC
miRp5	-1.14894	0.11303	0.167905	GRMZM5G897816_T01			-	N	2	1364-1387	-	-	-	ATCCCCTTCTGGATTGGTATAACC
miRp6	-1.26045	0.13033	0.180199	GRMZM5G897816_T01			-	N	2	1365-1388	-	-	-	AATCCCCTTCTGGATTGGCGTAAC
miRp7	-1.51723	0.075061	0.119039	GRMZM2G049076_T01	-0.31875	0.109776	sucrose phosphate synthase 1F	N	4	1332-1351	GO:0009058(biosynthetic process);GO:0005985(sucrose metabolic process)	-	[M] Glycosyltransferase	TCAATTCGGCTCAATCTTTT
				GRMZM2G063684_T01	-0.115269	0.697391	Protein kinase superfamily protein	N	3.5	1204-1223	GO:0004672(protein kinase activity);GO:0005524(ATP binding);GO:0006468(protein phosphorylation)	-	-
miRp8	-1.38598	0.057304	0.0640834											GGCACAACTGAGAAAAAACACGAC
miRp9	-1.03234	0.004392	0.00747745	GRMZM2G009435_T02			3beta-hydroxysteroid-dehydrogenase/decarboxylase isoform 1	N	0.5	8995-9018	GO:0003854(3-beta-hydroxy-delta5-steroid dehydrogenase activity);GO:0016616(oxidoreductase activity, acting on the CH-OH group of donors, NAD or NADP as acceptor);GO:0006694(steroid biosynthetic process);GO:0055114(oxidation-reduction process)	-	-	GTGAGCCAACGGTCGGCCGGGCCA
				GRMZM2G700188_T03	-0.274083	0.314437	cinnamyl alcohol dehydrogenase 9	N	0	71048-71071	GO:0008270(zinc ion binding);GO:0016491(oxidoreductase activity);GO:0055114(oxidation-reduction process)	-	-
				GRMZM2G700188_T03	-0.274083	0.314437	cinnamyl alcohol dehydrogenase 9	N	0	78690-78713	GO:0008270(zinc ion binding);GO:0016491(oxidoreductase activity);GO:0055114(oxidation-reduction process)	-	-
				GRMZM2G700188_T03	-0.274083	0.314437	cinnamyl alcohol dehydrogenase 9	N	2	24104-24127	GO:0008270(zinc ion binding);GO:0016491(oxidoreductase activity);GO:0055114(oxidation-reduction process)	-	-
				GRMZM2G700188_T03	-0.274083	0.314437	cinnamyl alcohol dehydrogenase 9	N	2	30887-30910	GO:0008270(zinc ion binding);GO:0016491(oxidoreductase activity);GO:0055114(oxidation-reduction process)	-	-
miRp10	1.13758	0.019678	0.0187376	GRMZM2G008683_T01			oligouridylate binding protein 1B	N	4	635-653	GO:0003676(nucleic acid binding)	-	-	AATGGTGCATTGACTTGGTC
				GRMZM2G041989_T01	0.031745	0.876322	-	N	4	612-631	-	-	-
				GRMZM2G041989_T02	0.031745	0.876322	-	N	4	618-637	-	-	-
				GRMZM2G041989_T03	0.031745	0.876322	-	N	4	3531-3550	-	-	-
				GRMZM2G098239_T01	-0.403292	0.0455309	HXXXD-type acyl-transferase family protein	N	3.5	1670-1690	GO:0016747(transferase activity, transferring acyl groups other than amino-acyl groups)	-	-
				GRMZM2G111782_T02	0.481013	0.0222629	exocyst subunit exo70 family protein F1	N	4	4319-4338	GO:0006887(exocytosis);GO:0000145(exocyst)	-	[U] Exocyst component protein and related proteins
				GRMZM2G123860_T01			glycosyl hydrolase 9B13	N	4	1011-1030	-	-	-
				GRMZM2G358701_T01			G-box binding factor 3	N	4	555-574	GO:0003700(sequence-specific DNA binding transcription factor activity);GO:0043565(sequence-specific DNA binding);GO:0006355(regulation of transcription, DNA-dependent)	-	-
				GRMZM2G425638_T01			germin-like protein subfamily 2 member 2 precursor	N	4	952-972	GO:0045735(nutrient reservoir activity)	-	-
				GRMZM5G848942_T01			G-box binding factor 3	N	4	1092-1111	GO:0003700(sequence-specific DNA binding transcription factor activity);GO:0043565(sequence-specific DNA binding);GO:0006355(regulation of transcription, DNA-dependent)	-	-
miRp11	1.63955	0.0061197	0.0115214											TGTAGTGACTAACAGTGAGGC
miRp12	-1.56655	0.026771	0.0269259											ACATATCTAATTATGGGTCGTGCC
miRp13	-1.74588	0.00032541	0.000368327	AC211998.4_FGT004			-	N	4	195-215	-	-	-	ATTGGTGTAACCGAACAAGCC
				GRMZM2G000536_T01			Seed maturation protein	N	4	772-793	-	-	-
				GRMZM2G067520_T02	0.13534	0.520666	Protein kinase superfamily protein	N	4	2574-2594	-	-	[R] Predicted unusual protein kinase
				GRMZM2G090595_T02	0.0148593	0.940858	-	N	3	2891-2911	-	-	-
				GRMZM2G179097_T03	0.174633	0.418449	Protein kinase superfamily protein	N	4	2816-2837	GO:0004672(protein kinase activity);GO:0005524(ATP binding);GO:0006468(protein phosphorylation)	-	[R] Protein kinase PITSLRE and related kinases
				GRMZM5G897816_T01			-	N	1	1355-1375	-	-	-
miRp14	2.65841	0.0061743	0.00665284	GRMZM2G032351_T01	-0.504081	0.0139612	phototropin 2	N	1.5	3449-3469	GO:0004672(protein kinase activity);GO:0005524(ATP binding);GO:0006468(protein phosphorylation);GO:0006355(regulation of transcription, DNA-dependent);GO:0005515(protein binding)	-	[R] Putative serine/threonine protein kinase	TAAAGTGATATTTTACCCTCC
				GRMZM2G064162_T01			-	N	2.5	1710-1730	-	-	-
				GRMZM2G065073_T01	0.753085	0.000392412	gamma-glutamyl transpeptidase 1	N	2.5	1754-1774	GO:0003840(gamma-glutamyltransferase activity);GO:0006749(glutathione metabolic process)	-	[E] Gamma-glutamyltransferase
				GRMZM2G065073_T02	0.753085	0.000392412	gamma-glutamyl transpeptidase 1	N	2.5	1996-2016	GO:0003840(gamma-glutamyltransferase activity);GO:0006749(glutathione metabolic process)	ko00430(Taurine and hypotaurine metabolism);ko00450(Selenoamino acid metabolism);ko00460(Cyanoamino acid metabolism);ko00480(Glutathione metabolism);ko00590(Arachidonic acid metabolism)	[E] Gamma-glutamyltransferase
				GRMZM2G071360_T01	0.0344786	0.904732	Protein of unknown function (DUF1068)	N	1.5	1321-1341	-	-	-
				GRMZM2G092123_T01	-0.720445	0.000344226	Tetratricopeptide repeat (TPR)-like superfamily protein	N	2	661-681	-	-	-
				GRMZM2G097144_T01			-	N	2.5	3611-3631	-	-	-
				GRMZM2G120578_T03	0.26386	0.185867	spermidine synthase 3	N	2	90-110	-	-	-
in the line of degradome
N: the target gene was prediction but not dected in degradome sequence
Y: the target gene was dected in degradome sequence

## Sheet: Table S3
Supplementary Table S3. Three non-conserved and 28 conserved miRNAs from virus-infected or virus-free leaves at V3
miR_name	conservatism	len	genomeID	strand	start	end	rep_miRID	type	group	SS	CG%	dG	MFEI	BN3(raw)	BP3(raw)	BN3(norm)	BP3(norm)
miR1432-3p	conserved	20	chr7	-	160484758	160484846	zma-miR1432-3p	3'	gp1a	(((((((.(((((((((((.((..(((((((((((((........)))).....)))))))))..)).))))))))))).))))).)).	62.9	-56	1	6	15	5.60018	16.0709
miR1432-5p	conserved	21	chr7	-	160484758	160484846	zma-miR1432-5p	5'	gp1a	(((((((.(((((((((((.((..(((((((((((((........)))).....)))))))))..)).))))))))))).))))).)).	62.9	-56	1	21	43	19.6006	46.07
miR156e	conserved	21	chr5	-	77977692	77977721	mtr-miR156e	3'	gp2b	...(((.(((..........))).)))...	53.3	-3.7	0.2	11	1.5	10.267	1.60709
	conserved	21	chr7	+	133203421	133203504	mtr-miR156e	3'	gp2b	((.(((((((((((((((.(((...(((((.(((..............))).))))))))....)))))..)))))))))))).	61.9	-33.8	0.6	11	1.5	10.267	1.60709
miR158a-3p-2	conserved	20	chr2	-	179062473	179062669	ath-miR158a-3p	3'	gp2b	...(((((((((.........(((......))).....((((((((....((((......))))..............((((..(((((..(((((.........)))))..))))).........(((((((((.......)))))))))..........))))...))))))))...))))))))).........	31.5	-30.8	0.5	13	1.5	12.1337	1.60709
	conserved	20	chr5	-	205336761	205336957	ath-miR158a-3p	3'	gp2b	...(((((((((..(((((((.(((((.............(((.....(((..(((.....)))...)))....))).......(((((..(((((.........)))))..)))))...))))).))))))).....((((...(((.....)))..))))((((.....))))....))))))))).........	33	-30.1	0.5	13	1.5	12.1337	1.60709
miR160c	non-conserved	23	chr6	+	91612987	91613086	vvi-miR160c	5'	gp2a	...(((((((((.(((((((.((((((((((.((((((..((((..((.....)).)))).))).))).)))))))))).))))))).)))))))))...	57	-52.1	0.9	10.5	1.5	9.80031	1.60709
miR166b-5p	conserved	21	chr1	-	223279185	223279300	zma-miR166b-5p	5'	gp1a	..((((((..(((((((((.((((((((......((((((((((..(..((((....))))..)............))))))))))..)))))))).)))))))))..))))))..	44.8	-48.4	0.9	20.5	4.5	19.1339	4.82128
	conserved	21	chr5	-	21954975	21955078	zma-miR166b-5p	5'	gp1a	..((((((..(((((((((.((((((..(((.....((((((...((((((.....)))..)))....)))))).))))))))).)))))))))..))))))..	46.2	-39.7	0.8	20.5	4.5	19.1339	4.82128
miR166c-5p	conserved	21	chr4	+	150433885	150433976	zma-miR166c-5p	5'	gp1a	((((((((..((((((..(((((((((..(((.....((((((...))))))......)))..)))..))))))..))))))..))))))))	54.3	-43.6	0.9	6	12	5.60018	12.8567
miR167b	conserved	23	chr7	-	9835436	9835555	mtr-miR167b-5p	5'	gp2a	...((((((((...(((((.((((((((((((((((((((((....((((...........)))).((.....))..))))))))))))).))))))))).)))))...))))))))...	50.8	-61.7	1	42	12.5	39.2012	13.3924
miR167d-3p	conserved	23	chr1	-	287799562	287799694	zma-miR167d-3p	3'	gp1a	.(((((((((((..(((((.(((((((((((((((((((.....(((((((((......(((((....))))).))))))))).....))))))))))))))..))))).)))))..)))))....)))))).	52.6	-75.9	1.1	10	19	9.33363	20.3565
miR167d-5p-1	non-conserved	23	chr1	+	12594011	12594149	osa-miR167d-5p	5'	gp2a	...(((.(((((((((((((((((.((((((((((..((...((.(((((((((...((((((......)))..)))...)))..))))))))..))))))))))))))))))))))))))))).)))...........	47.5	-60	0.9	42	12.5	39.2012	13.3924
miR167d-5p-3	non-conserved	23	chr3	+	192151761	192151858	osa-miR167d-5p	5'	gp2a	...(((((.((((((((((((((((((((((((((..((...(..(.....)..)..))..))))).)))))))))))).))))))))).)))))...	45.9	-49	1.1	42	12.5	39.2012	13.3924
miR167e-3p	conserved	22	chr7	-	9835378	9835496	zma-miR167e-3p	3'	gp1a	...((((((((...(((((.((((((((((((((((((((((....((((...........)))).((.....))..))))))))))))).))))))))).)))))...))))))))..	50.4	-61.7	1	143	51	133.471	54.6411
miR169i-p5	conserved	19	chrMt	-	259354	259391	ppe-MIR169i-p5	5'	gp2b	.................((((((......))))))...	50	-6.7	0.4	11	4	10.267	4.28558
miR169l-5p	conserved	22	chr1	+	298356366	298356454	zma-miR169l-5p	5'	gp1a	((((.((((((((((((((((((((.....((((..((..(((........)))..)).))))))))))))))))))))))))))))..	53.9	-44.4	0.9	5	11.25	4.66681	12.0532
miR319b-p3	conserved	18	chr1	+	93992588	93992693	nta-MIR319b-p3	3'	gp2b	...(((((((((.(((((((((((((........((((.......))))))))))))))))).....((((....((....))....)))).))))))))).....	25.5	-23.1	0.9	6	11.5	5.60018	12.321
miR319b-p3-Pt	conserved	19	chrPt	+	66292	66625	nta-MIR319b-p3	3'	gp2b	..((((.((((((..(((..((.(((((...........)))))..))..))).)))))).))))((..((.....))..))...............................................(((((.......)))))...........((((((.(((.((((....((((..((((..........((((.....))))....(((((((((((.(((((((......))))))).(((((((.((((..(((((....)).)))..)))))))...))))...))))))...))))).))))..))))))))))).)))))).	33.5	-71	0.6	6	11.5	5.60018	12.321
miR319b-p3-1	conserved	20	chr1	+	131359412	131359621	nta-MIR319b-p3	3'	gp2b	..((((.((((((..(((..((.((((.((........)).))))..))..))).)))))).)))).....((((....((((....)))).......(((((((((.((......((((((((((((((..(((((........)))))..))))).....(((......)))..))))))))).....))))))))))))))).....	30.5	-42	0.7	6	11.5	5.60018	12.321
	conserved	20	chr7	+	123524220	123524274	nta-MIR319b-p3	3'	gp2b	...((((((...((((....((....))....)))).....))))))........	34.5	-8	0.4	6	11.5	5.60018	12.321
miR395a-5p-2	conserved	22	chr2	-	6334643	6334791	zma-miR395a-5p	5'	gp1a	.....((((((((.((((..(((((((((.(((((.((((((...(((((((...((.(((((..((((....((((((....))))))))))))))))))))))))...))))))))))))))))))))..)))).))))))))....	50.3	-77.6	1	18	4	16.8005	4.28558
miR396f-p5	conserved	21	chr5	+	214389167	214389279	zma-MIR396f-p5	5'	gp1a	((....))...((.((.((((((((((..((((((.(((..(((((((((((...)))))..))..))))...))).))))))...........)))))).)))))).))...	42.5	-24.5	0.5	5	13	4.66681	13.9281
miR399a-3p	conserved	21	chr5	+	146933737	146933830	zma-miR399a-3p	3'	gp1a	((.(((((((((((.(((((.(((....(((((....(((.(((....))).)))......))))).)))..))))).))))))))))).))..	60.6	-41	0.7	9.33333	16.3333	8.71138	17.4995
	conserved	21	chr6	+	159890156	159890362	zma-miR399a-3p	3'	gp1a	...(((((((((..((((..(((((((..(((((((((((((.(((..((((............((....))....((..(((((..((.((((((((((.((.(....))).))))))....)))))).((((....)))).....))))).)).))))...))))))))))))))))..)))))))..))))...))))))))).	56	-107.6	0.9	9.33333	16.3333	8.71138	17.4995
	conserved	21	chr4	-	229179876	229179998	zma-miR399a-3p	3'	gp1a	.......(((((..((((..(((.((..(((((((.(((((.(((((.(((.....((((......))))..))).)))))..))))).)))))))..)).)))..))))...))))).....	53.7	-50.4	0.8	9.33333	16.3333	8.71138	17.4995
miR399c-5p	conserved	21	chr6	+	159890156	159890362	zma-miR399c-5p	5'	gp1a	...(((((((((..((((..(((((((..(((((((((((((.(((..((((............((....))....((..(((((..((.((((((((((.((.(....))).))))))....)))))).((((....)))).....))))).)).))))...))))))))))))))))..)))))))..))))...))))))))).	56	-107.6	0.9	11	1	10.267	1.0714
miR408a	conserved	21	chr8	-	38494457	38494603	zma-miR408a	3'	gp1a	..((((((.(((((((.(((.(((.(((((((....(((((((.((.......)).)))))))...((.(((........))).))............................)))))))))).))).))))))).))))))....	54.4	-61.6	0.8	687	1278	641.22	1369.24
miR408a-8	conserved	22	chr8	-	38494307	38494502	zma-miR408a	3'	gp1a	((.((((((((.(((..((...((((.((((((.(((((((.(((.(((.(((((((....(((((((.((.......)).)))))))...((.(((........))).))............................)))))))))).))).))))))).)))))).))))....))...))))))))))).))	55.1	-86	0.8	38	75	35.4678	80.3546
miR4366-p3	conserved	18	chr9	+	16701439	16701477	gma-MIR4366-p3	3'	gp2b	...(((((((((((((....)))))))...))))))...	59	-25.8	1.1	7.5	13.5	7.00022	14.4638
	conserved	18	chr9	+	19167912	19167950	gma-MIR4366-p3	3'	gp2b	...(((((((((((((....)))))))...))))))...	53.8	-18.9	0.9	7.5	13.5	7.00022	14.4638
miR8155	conserved	18	chr8	+	150249586	150249610	cpa-miR8155	3'	gp2b	...((((.....)))).........	52	-1.9	0.1	19	40	17.7339	42.8558
miR9773-p5	conserved	19	chr3	+	141297582	141297799	tae-MIR9773-p5	5'	gp2b	..........((((((((((....((((((.(((....))).((..((((..((((......(((((.((((((......................(((.(((..((...(((....)))..))..))).)))..((((((.....)))))).....))))))....))))).......))))..)).))..)).))))))....))))))))))...	35.8	-49.3	0.6	5	15	4.66681	16.0709
miR9774-4	conserved	23	chr4	-	236854519	236854579	tae-miR9774	3'	gp2a	...((((.((((((((((((((((((((....))))))))))))))))))))..))))...	36.1	-29.6	1.3	120	215	112.004	230.35
miR9774-5	conserved	24	chr5	+	210019127	210019245	tae-miR9774	3'	gp2b	............((..((((.....))))..)).........((((.((((......)))).)))).......(((((((((((((((.(((....))).)))))))))))))))....	32.8	-30.1	0.8	2	11	1.86673	11.7853
miR158a-3p	conserved	22					aly-miR158a-3p	3'	gp3	((((((((...(((...(((((((((((.(((.(((((.((..(((....)))..)).))))).))))))))))))))...)))...))))))))	42.1	-41	1	11	0.5	10.267	0.535698
	conserved	22					aly-miR158a-3p	3'	gp3	((((((((...(((...(((((((((((.(((.(((((.((..(((....)))..)).))))).))))))))))))))...)))...))))))))	42.1	-41	1	11	0.5	10.267	0.535698
miR396a-5p	conserved	24					ata-miR396a-5p	5'	gp3	((.((((...((((..(((((((((((((..(((((..((..((...(((((....))))).(((.(((.((((((..(((.((((((....))))))..)))..))).)))...))).))).....))..))...)))))..)))))))))))))..))))...)))).))..	55.2	-73	0.8	189	77	176.406	82.4974
miR8677	conserved	21					gra-miR8677	5'	gp3	(((((((((.(((((((((((((((((((((((((........(((((((((.....))))))))).......))))..))))))))))))))))))))).))))).)))).	37.5	-55.3	1.3	25	8	23.3341	8.57116

## Sheet: Table S4
Supplementary Table S4. 14 novel miRNAs from virus-infected or virus-free leaves at V3
miR_name	len	miR_seq	genomeID	strand	start	end	pre-miRNA_seq	type	group	SS	CG%	dG	MFEI	BN3(raw)	BP3(raw)	BN3(norm)	BP3(norm)
miRp1	21	TGGCACGACAAAAAACTCGCA	chr6	+	7050031	7050142	caactccttgtttaattTGGCACGACAAAAAACTCGCAccgggtgctctaatcggcggtcgattacagcgtccagtGCGAGTTCTTTGCCGTGCCAAaattgaaaggaggtc	5'	gp4	...(((((..((((((((((((((.((((.(((((((((.((..(((.((((((.....)))))).)))..)).))))))))).)))).))))))))).))))))))))...	50	-58.7	1	3	9	2.80009	9.64256
miRp2	24	CTCCAACGGTCGGAACCCAACGGC	chr4	-	115021153	115021429	acaggacatgtctggtgcaccaccggacatccaggcgggcccacacgtcagagCTCCAACGGTCGGAACCCAACGGCctggtgacgtggcnnnnnnnnnnnnnnnnnnnnnnnnnnnnnnnnnnnnnnnnnnnnnnnnnnnnnnnnnnnnnnnnnnnnnnnnnnnnnnnnnnnnnnnnnnnnnnnnnnnnnnnnnnnnnnnnnnnnnnnnnnnnnnnnnnnnnnnnnnnnnnnnnnnnnnncacgtcacaggccgtttgggttccgaccgttggagc	5'	gp4	...(((..(((((((((...)))))))))))).((((........))))...((((((((((((((((((((((((((((.(((((((.........................................................................................................................................................)))))))))))))).)))))))))))))))))))))	29.6	-85.643	1	67	29	62.5353	31.0705
miRp3	24	ATCCATATCCGGATTAAATCCATG	chr3	+	196010094	196010211	aaagtcacatggatttgttgatggatttaatcccatcatGGGATTGGGTGTGAGATATGGATTcacccaATCCATATCCGGATTAAATCCATGgtgggattatatcccatgtaaccga	3'	gp4	...((.(((((...........((((.((((((((((((((.(((..((..(.((((((((((.....)))))))))))..))..))))))))))))))))).))))))))).))...	40.7	-45	0.9	18	5	16.8005	5.35698
miRp4	21	TATTACGTTCTAACGGGTTGC	chr5	-	132345212	132345456	aacttgtctggcagtgtcaacctggtccataaacttttaaagtatgtcttttaagggtccaatctctgttcgggtctcTATTACGTTCTAACGGGTTGCtgtggctcacatgttagtcgtcgaggaaggagggagaagggtggacgcggtccaatagaccatgacaattgacatgtgcgccacagcaAACCGTTAGGACGTAATAGAGACCcgaacaaagattaggttcttaaaagacatacnnn	5'	gp4	........((((((.......)))..)))............((((((((((((((..((.(((((.((((((((((((((((((((((((((((.((((((((((.(((((((((((.(((..((...............(((((...))))).....))..))).))))))))))).)))))))))).)))))))))))))))))))))))))))).))))).))..))))))))))))))...	45.3	-126	1.1	5	9	4.66681	9.64256
miRp5	24	ATCCCCTTCTGGATTGGTATAACC	chr6	-	14563213	14563413	AATGATTTTAGTCGTGCAAATACCacccattatcttactattttttctgtcccatcatacggtaaactagtatggatgagtggatggtttgggtgccaataagggcttgttcggttacgccaatccagaaggggattggagtccaATCCCCTTCTGGATTGGCATAACCgaacaagccctaattggtccccccttgccccc	3'	gp4	.(((((....)))))((((..((((.((((((((((((((.(((..((((........)))).))).))))).)))))).))).))))..(((..(((((.((((((((((((((((.(((((((((((((((((((((...))))))))))))))))))))).)))))))))))))))).)))))..)))..))))....	46.8	-110.3	1.2	14	5.5	13.0671	5.89267
miRp6	24	AATCCCCTTCTGGATTGGCGTAAC	chr6	+	14563333	14563448	aggggggaccaattagggcttgttcGGTTATGCCAATCCAGAAGGGGATtggactccAATCCCCTTCTGGATTGGCGTAACcgaacaagcccttattggcacccaaaccatccact	3'	gp4	.(((((..(((((.((((((((((((((((((((((((((((((((((((((...)))))))))))))))))))))))))))))))))))))).)))))..)))...)).......	52.6	-90.5	1.5	11	4	10.267	4.28558
miRp7	20	TCAATTCGGCTCAATCTTTT	chr1	+	131334735	131334828	tgcagtaattcttcTTTATTCCTCTAATTGATTgaaatTCAATTCGGCTCAATCTTTTctaaaaaaagattgagccaaattgaaatagatctnn	3'	gp4	.............................((((....(((((((.(((((((((((((.....))))))))))))).)))))))...))))...	27.7	-27.3	1	11.5	3.5	10.7337	3.74988
miRp8	24	GGCACAACTGAGAAAAAACACGAC	chr3	-	196411787	196412098	ccacccatgaattattgcaggtaaaaatataggttttttaagttggtgtcctcagtttttgtggtgtgttcacttatactcttagtcgtgttttttgctcagctgtgctcttctgttctatagcactacaaGGCACAACTGAGAAAAAACACGATtaaggatatAAGTGAGCACACCATCAAAACTGAgggcaccaatttaaaaacccaaaaatttatgacatgtacccgccctttgcattggtcggattgagttgagccaggttttttcgggcgggttggtcagatcggatgatcatgaggtctacaagaa	5'	gp4	..(((((((.((((((...............((.(((((((((((((((((((((((((..(((((((((((((((((..((((((((((((((((.(((((.(((((.(((.(((......)))....)))))))).)))))))))))))))))))))..)))))))))))))))))..))))))))))))))))))))))))).)).........((((....((((((((...((.(((((..(((...)))..)))))))......))))))))..)))).....)))))))))).))).........	41	-146	1.1	15	5	14.0004	5.35698
miRp9	24	GTGAGCCAACGGTCGGCCGGGCCA	chr10	-	121105081	121105385	gGTGAGCCAACGGTCGGCCGGGCCAacggtcggccgcgcgatctgcgcgggacacgtggccgagccaacggtcggaagggggcaccggactgtccggtgtgcaccggacatgtctggtgcgccaatggctcccgcatctgcaacggtcggcttcgctatttaaggaaagaaatcgggcaccggacagtgtccggtgtgcACCGGACTGTCCGGTGCGCCCgacgacagaaggcaaggatggccttccagatttgttctcaacggctcctagctgccttggggctataaaagggacccctaggcgc	5'	gp4	((.(((((....((.(((..(((((.(((((..((((((.....))))))))).)))))))..))).)).((((...(((.(((((((((.((((((((..(((((((((((((((((((.((((((((..(((.(((......))))))....))))))..............)))))))))))).)))))))))..)))))))).))))))))).)))..)))).((..(((((..(((....)))..)))))..))...))))))).((.((((.((((((.......)).)))).))))))	64.6	-174.1	0.9	54	23	50.4016	24.6421
miRp10	20	AATGGTGCATTGACTTGGTC	chr8	-	102711428	102711576	ccttttctcaactttgcaccattgctgctactatgTCCAAGTCAATGCATCATTGCccctagttttgccatcaaagaaggcgaaggcaggggcAATGGTGCATTGACTTGGTCaaatcaggggggcaatgatgcaaagatgaaaaacct	3'	gp4	.......(((.(((((((.((((((..((....((.((((((((((((((((((((((((..(((((((.((...)).)))))))..)))))))))))))))))))))))).))......))..)))))).))))))).))).......	46.3	-79.3	1.1	12	23	11.2004	24.6421
miRp11	21	TGTAGTGACTAACAGTGAGGC	chr1	+	192318462	192318882	ttgattttgtggcttattactcaattttttgttcaatatgctgtgtagcggagaacaagatgtcaaattgaagagagaaactgaagataaagagctaaagagaaagagaaatgtgacttgcaaacgatgttctttctagatgtttttttagcaatgcctttgcaaacatagtgaatactttaattcaAGTTCGGTCATCCTGTAGTGACTAACAGTGAGGCagacttgcccactcaaattttcgcaagttttggcctcatgtggtgactaaaagtgttccgattatcctaaatacacaagacaagaggctaaaatttgtgagaatttgagtgggcaagcccgtttcattgttagtcactacaggatgaccgaacctgacttcaactgttaactatgttt…	3'	gp4	.........(((((..(((((((.((((((.((((((.(((..(((........)))....).)).)))))).))))))..)).)).)))..)))))...((((((((...(((.........)))...))))))))...((((((((..((((((((((((((((((((((.((((.((.((.(((.((((((((((((((((((((((((((((((..(...((((((((((((((((((((((((((((((((((.(((..((.......(((((............))))).))..))).))))))))))))))))))))))))))))))))))...)..)))))))))))))))))))))))))))))).))).)).)).)))).)))))))))…	37.1	-186.4	1.2	7	19	6.53354	20.3565
miRp12	24	ACATATCTAATTATGGGTCGTGCC	chr7	-	112036488	112036577	nnagcACATATCTAATTATGGGTCGTGTCgtgccagcacgtgtgccctgtcaccggcccacGACACGGCCCACAATTAGTTATGTgtgcc	5'	gp4	...((((((((((((((.((((((((((((((...((.((.(((......))))))).)))))))))))))).))))))..)))))))).	54.4	-47.8	1	17	5	15.8672	5.35698
miRp13	21	ATTGGTGTAACCGAACAAGCC	chr10	+	145083767	145083826	nnngggcatgttcggttaccccaatccccctctggATTGGTGTAACCGAACAAGCCcnnn	3'	gp4	...((((.(((((((((((.(((((((......))))))).))))))))))).))))...	51.7	-36.8	1.2	38.5	10	35.9345	10.714
miRp14	21	TAAAGTGATATTTTACCCTCC	chr2	+	230485839	230485989	ttccctcctagattatataagttggATTATGGTGGAAGGGTAGGAGGATaaaatatcactttgggatcacaaataagctacacaatgcTAAAGTGATATTTTACCCTCCtaaccttccaccataatacaacttatataatctaggaggaaa	3'	gp4	...(((((((((((((((((((((.((((((((((((((.(((((((.((((((((((((((((.((.................)).)))))))))))))))).))))))).)))))))))))))).)))))))))))))))))))))...	35.1	-90.5	1.7	2	11	1.86673	11.7853
	21	TAAAGTGATATTTTACCCTCC	chr6	+	132313389	132313630	cagcattctgcactgcacaacactagttccaattgctgtcctaaatannnnnnnnnnnnnnnnnnnnnnnnnnnnnnnnnnnnnnnnnnnnnnnggtggaagggtaggAGAGTAAAATATCACTTTGGGATCacagataagctgaaataagctacccaatactagcttatttgtggtccTAAAGTGATATTTTACCCTCCtacccttccaccataatcaaacttatataatttagaagggaa	3'	gp4	(((((......((((........))))......)))))((((....................................................((((((((((((((((.(((((((((((((((((((((((((((((((((..................))))))))))))))))))))))))))))))))).))))))))))))))))..........(((.......)))..)))).	31	-91.1	1.2	2	11	1.86673	11.7853

## Sheet: Table S5
Supplementary Table S5. Differentially expressed target genes for known miRNAs
miRNA	log2FC	Target genes	log2FC	P_value	Gene Annoation	GO	KEGG	Score
miR156e	-2.67549	GRMZM5G878561	-0.26185	0.365973	Squamosa promoter-binding protein-like (SBP domain) transcription factor family protein	GO:0003677(DNA binding),GO:0005634(nucleus)		3
miR169i-p5	-1.26045	GRMZM2G136910	-1.08659	1.05e-06	abscisic stress-ripening	GO:0006950//response to stress		4
		GRMZM2G069316	0.586674	0.001977	nucleolin;suppressor of Mek	GO:0005488//binding;GO:0005488//binding		3
		GRMZM2G023059	-0.64899	0.002031	-	-		4
		GRMZM2G057576	0.453101	0.020434	Clathrin, heavy chain	GO:0006886(intracellular protein transport),GO:0016192(vesicle-mediated transport),GO:0005198(structural molecule activity),GO:0030130(clathrin coat of trans-Golgi network vesicle),GO:0030132(clathrin coat of coated pit)	ko04142(Lysosome),ko04144(Endocytosis),ko05016(Huntington's disease),ko05100(Bacterial invasion of epithelial cells)	3
		GRMZM5G839422	-0.47137	0.023845	63kDa inner membrane family protein	GO:0051205(protein insertion into membrane),GO:0016021(integral to membrane)	ko03060(Protein export),ko03070(Bacterial secretion system)	4
		GRMZM2G120329	0.43141	0.034985	Serine/threonine-protein kinase Rio1	GO:0003824(catalytic activity),GO:0005524(ATP binding)		4
		GRMZM6G508461	0.429876	0.073147	-	-		4
		GRMZM2G098076	0.357044	0.075217	proton pump interactor 1	-		4
		GRMZM2G099758	0.329603	0.084562	Transducin/WD40 repeat-like superfamily protein	GO:0005515(protein binding)		3
		GRMZM2G063363	0.327153	0.112649	PapD-like superfamily protein	GO:0005198(structural molecule activity)		4
		GRMZM2G105712	0.320033	0.114415	60S acidic ribosomal protein family	GO:0003735(structural constituent of ribosome),GO:0006414(translational elongation),GO:0005622(intracellular),GO:0005840(ribosome)		3
		GRMZM5G854138	-0.32197	0.117226	-	GO:0006950(response to stress)		4
		GRMZM2G094831	0.336393	0.134768	-	-	zma:100276580	3
		GRMZM2G007060	0.365632	0.146965	interferon-related developmental regulator family protein / IFRD protein family	-		4
		GRMZM2G166985	0.313866	0.14735	Small nuclear ribonucleoprotein family protein	-	ko03040(Spliceosome)	4
		GRMZM2G092588	-0.27806	0.14781	UDP-Glycosyltransferase superfamily protein	GO:0009058(biosynthetic process)		4
		GRMZM2G075744	0.254367	0.206186	zinc knuckle (CCHC-type) family protein	-		4
		GRMZM2G010257	0.379498	0.211467	60S acidic ribosomal protein family	GO:0003735(structural constituent of ribosome),GO:0006414(translational elongation),GO:0005622(intracellular),GO:0005840(ribosome)		4
		GRMZM5G822591	0.229563	0.225111	Clathrin, heavy chain	GO:0006886(intracellular protein transport),GO:0016192(vesicle-mediated transport)		3
		GRMZM2G050714	0.265582	0.225455	XAP5 family protein	GO:0005634(nucleus)		4
		GRMZM2G119809	0.343786	0.241468	60S acidic ribosomal protein family	GO:0003735(structural constituent of ribosome),GO:0006414(translational elongation),GO:0005622(intracellular),GO:0005840(ribosome)		3
		GRMZM6G435553	-0.20656	0.293158	plastid movement impaired1	-		3
		GRMZM2G087312	0.238268	0.310027	NADH:ubiquinone oxidoreductase, 17.2kDa subunit	-		4
		GRMZM2G009936	0.269676	0.337679	Ribosomal protein L36e family protein	GO:0003735(structural constituent of ribosome),GO:0006412(translation),GO:0005622(intracellular),GO:0005840(ribosome)	ko03010(Ribosome)	4
		GRMZM2G064390	0.181247	0.361358	Transcription factor TFIIE, alpha subunit	-		4
		GRMZM5G832672	-0.16916	0.373853	FRIGIDA-like protein	-		3
		GRMZM2G153409	-0.16257	0.398785	rp1, putative, expressed	GO:0005515//protein binding;GO:0005524//ATP binding;GO:0006915//apoptotic process;GO:0006952//defense response		4
		GRMZM2G074687	0.206851	0.434372	calreticulin 1a	GO:0005509(calcium ion binding),GO:0051082(unfolded protein binding),GO:0006457(protein folding),GO:0005783(endoplasmic reticulum)	ko04145(Phagosome),ko04612(Antigen processing and presentation),ko05142(Chagas disease)	3
		GRMZM2G063972	0.127995	0.52795	DNAJ heat shock N-terminal domain-containing protein	-		4
		GRMZM2G094595	0.108291	0.588358	Ubiquitin-conjugating enzyme family protein	GO:0005515(protein binding)		4
		GRMZM2G006707	-0.10027	0.604776	bromodomain and extraterminal domain protein 10	GO:0005515(protein binding)		2
		GRMZM2G102891	0.147463	0.630193	60S acidic ribosomal protein family	GO:0003735(structural constituent of ribosome),GO:0006414(translational elongation),GO:0005622(intracellular),GO:0005840(ribosome)	ko03010(Ribosome)	3
		GRMZM2G012690	0.094124	0.648284	ubiquitin-associated (UBA)/TS-N domain-containing protein	GO:0005515(protein binding)		3
		GRMZM2G132060	0.073308	0.714605	proline-rich spliceosome-associated (PSP) family protein	GO:0005634(nucleus)	ko03040(Spliceosome)	3
		GRMZM2G151195	0.055618	0.775801	GA17271-PA, putative, expressed	-		3
		GRMZM2G035395	0.015942	0.934702	binding;LTPL120 - Protease inhibitor/seed storage/LTP family protein precursor, expressed	-		4
		GRMZM2G036765	-0.00795	0.97149	ATPase, AAA-type, CDC48 protein	GO:0005524(ATP binding)		4
miR169l-5p	1.36891	GRMZM2G000686	-0.0481	0.851814	nuclear factor Y, subunit A6	GO:0003700(sequence-specific DNA binding transcription factor activity),GO:0006355(regulation of transcription, DNA-dependent)		4
miR319b-p3	1.13758	GRMZM2G104294	0.543341	0.015863	P450 reductase 2	GO:0016491(oxidoreductase activity),GO:0055114(oxidation-reduction process),GO:0010181(FMN binding)		4
		GRMZM2G142093	-0.48592	0.02567	uncharacterized protein	GO:0003735//structural constituent of ribosome;GO:0005622//intracellular;GO:0005840//ribosome;GO:0006412//translation;GO:0003677//DNA binding;GO:0003735//structural constituent of ribosome;GO:0004879//ligand-activated sequence-specific DNA binding RNA polymerase II transcription factor activity;GO:0005622//intracellular;GO:0005634//nucleus;GO:0005840//ribosome;GO:0006355//regulation of transcript…	zma:100273378	4
		GRMZM2G104268	0.2767	0.167472	FRS (FAR1 Related Sequences) transcription factor family	GO:0016491(oxidoreductase activity),GO:0055114(oxidation-reduction process),GO:0008270(zinc ion binding)		4
		GRMZM2G086489	0.101516	0.625536	P450 reductase 2	GO:0016491(oxidoreductase activity),GO:0055114(oxidation-reduction process),GO:0010181(FMN binding)		4
		GRMZM2G032684	-0.06514	0.731703	Oxidoreductase family protein	GO:0016491(oxidoreductase activity),GO:0008152(metabolic process),GO:0055114(oxidation-reduction process)		4
miR319b-p3-1	1.13758	GRMZM2G032684	-0.06514	0.731703	Oxidoreductase family protein	GO:0016491(oxidoreductase activity),GO:0008152(metabolic process),GO:0055114(oxidation-reduction process)		4
miR319b-p3-Pt	1.13758	GRMZM2G104294	0.543341	0.015863	P450 reductase 2	GO:0016491(oxidoreductase activity),GO:0055114(oxidation-reduction process),GO:0010181(FMN binding)		4
		GRMZM2G104268	0.2767	0.167472	FRS (FAR1 Related Sequences) transcription factor family	GO:0016491(oxidoreductase activity),GO:0055114(oxidation-reduction process),GO:0008270(zinc ion binding)		4
		GRMZM2G086489	0.101516	0.625536	P450 reductase 2	GO:0016491(oxidoreductase activity),GO:0055114(oxidation-reduction process),GO:0010181(FMN binding)		4
		GRMZM2G032684	-0.06514	0.731703	Oxidoreductase family protein	GO:0016491(oxidoreductase activity),GO:0008152(metabolic process),GO:0055114(oxidation-reduction process)		4
miR396a-5p	-1.09647	GRMZM2G018414	-0.21593	0.437819	growth-regulating factor 2	GO:0005524(ATP binding),GO:0016818(hydrolase activity, acting on acid anhydrides, in phosphorus-containing anhydrides),GO:0006355(regulation of transcription, DNA-dependent),GO:0005634(nucleus)		4
miR408a	1.09449	GRMZM2G023847	0.434805	0.281437	uclacyanin 1	GO:0005507(copper ion binding),GO:0009055(electron carrier activity)		3
miR4366-p3	1.04698	GRMZM2G069687	0.230734	0.272446	SCAR family protein	-		4
miR8155	1.27298	GRMZM2G031169	-0.59275	0.003066	NAD(P)-binding Rossmann-fold superfamily protein	GO:0003824//catalytic activity;GO:0044237//cellular metabolic process;GO:0050662//coenzyme binding		4

## Sheet: Table S6
Supplementary Table S6. Differentially expressed target genes for novel miRNAs
miR_name	log2FC	Target genes	log2FC	P_value	Gene Annoation	GO	KEGG	Score
miRp1	1.78394
miRp2	-1.00913	GRMZM2G017405_T03	0.124855	0.736403	-	-	-	4
		GRMZM2G100829_T01			autophagy 3 (APG3)	-	-	0
		GRMZM2G471283_T01			hAT transposon superfamily protein	-	-	2
miRp3	-1.64902	GRMZM2G053977_T04	-0.164304	0.406845	NAD(P)-binding Rossmann-fold superfamily protein	GO:0016491(oxidoreductase activity);GO:0008152(metabolic process)	-	4
miRp4	1.04698
miRp5	-1.14894	GRMZM5G897816_T01			-	-	-	2
miRp6	-1.26045	GRMZM5G897816_T01			-	-	-	2
miRp7	-1.51723	GRMZM2G049076_T01	-0.31875	0.109776	sucrose phosphate synthase 1F	GO:0009058(biosynthetic process);GO:0005985(sucrose metabolic process)	-	4
		GRMZM2G063684_T01	-0.115269	0.697391	Protein kinase superfamily protein	GO:0004672(protein kinase activity);GO:0005524(ATP binding);GO:0006468(protein phosphorylation)	-	3.5
miRp8	-1.38598
miRp9	-1.03234	GRMZM2G009435_T02			3beta-hydroxysteroid-dehydrogenase/decarboxylase isoform 1	GO:0003854(3-beta-hydroxy-delta5-steroid dehydrogenase activity);GO:0016616(oxidoreductase activity, acting on the CH-OH group of donors, NAD or NADP as acceptor);GO:0006694(steroid biosynthetic process);GO:0055114(oxidation-reduction process)	-	0.5
		GRMZM2G700188_T03	-0.274083	0.314437	cinnamyl alcohol dehydrogenase 9	GO:0008270(zinc ion binding);GO:0016491(oxidoreductase activity);GO:0055114(oxidation-reduction process)	-	0
		GRMZM2G700188_T03	-0.274083	0.314437	cinnamyl alcohol dehydrogenase 9	GO:0008270(zinc ion binding);GO:0016491(oxidoreductase activity);GO:0055114(oxidation-reduction process)	-	0
		GRMZM2G700188_T03	-0.274083	0.314437	cinnamyl alcohol dehydrogenase 9	GO:0008270(zinc ion binding);GO:0016491(oxidoreductase activity);GO:0055114(oxidation-reduction process)	-	2
		GRMZM2G700188_T03	-0.274083	0.314437	cinnamyl alcohol dehydrogenase 9	GO:0008270(zinc ion binding);GO:0016491(oxidoreductase activity);GO:0055114(oxidation-reduction process)	-	2
miRp10	1.13758	GRMZM2G008683_T01			oligouridylate binding protein 1B	GO:0003676(nucleic acid binding)	-	4
		GRMZM2G041989_T01	0.031745	0.876322	-	-	-	4
		GRMZM2G041989_T02	0.031745	0.876322	-	-	-	4
		GRMZM2G041989_T03	0.031745	0.876322	-	-	-	4
		GRMZM2G098239_T01	-0.403292	0.0455309	HXXXD-type acyl-transferase family protein	GO:0016747(transferase activity, transferring acyl groups other than amino-acyl groups)	-	3.5
		GRMZM2G111782_T02	0.481013	0.0222629	exocyst subunit exo70 family protein F1	GO:0006887(exocytosis);GO:0000145(exocyst)	-	4
		GRMZM2G123860_T01			glycosyl hydrolase 9B13	-	-	4
		GRMZM2G358701_T01			G-box binding factor 3	GO:0003700(sequence-specific DNA binding transcription factor activity);GO:0043565(sequence-specific DNA binding);GO:0006355(regulation of transcription, DNA-dependent)	-	4
		GRMZM2G425638_T01			germin-like protein subfamily 2 member 2 precursor	GO:0045735(nutrient reservoir activity)	-	4
		GRMZM5G848942_T01			G-box binding factor 3	GO:0003700(sequence-specific DNA binding transcription factor activity);GO:0043565(sequence-specific DNA binding);GO:0006355(regulation of transcription, DNA-dependent)	-	4
miRp11	1.63955
miRp12	-1.56655
miRp13	-1.74588	AC211998.4_FGT004			-	-	-	4
		GRMZM2G000536_T01			Seed maturation protein	-	-	4
		GRMZM2G067520_T02	0.13534	0.520666	Protein kinase superfamily protein	-	-	4
		GRMZM2G090595_T02	0.0148593	0.940858	-	-	-	3
		GRMZM2G179097_T03	0.174633	0.418449	Protein kinase superfamily protein	GO:0004672(protein kinase activity);GO:0005524(ATP binding);GO:0006468(protein phosphorylation)	-	4
		GRMZM5G897816_T01			-	-	-	1
miRp14	2.65841	GRMZM2G032351_T01	-0.504081	0.0139612	phototropin 2	GO:0004672(protein kinase activity);GO:0005524(ATP binding);GO:0006468(protein phosphorylation);GO:0006355(regulation of transcription, DNA-dependent);GO:0005515(protein binding)	-	1.5
		GRMZM2G064162_T01			-	-	-	2.5
		GRMZM2G065073_T01	0.753085	0.000392412	gamma-glutamyl transpeptidase 1	GO:0003840(gamma-glutamyltransferase activity);GO:0006749(glutathione metabolic process)	-	2.5
		GRMZM2G065073_T02	0.753085	0.000392412	gamma-glutamyl transpeptidase 1	GO:0003840(gamma-glutamyltransferase activity);GO:0006749(glutathione metabolic process)	ko00430(Taurine and hypotaurine metabolism);ko00450(Selenoamino acid metabolism);ko00460(Cyanoamino acid metabolism);ko00480(Glutathione metabolism);ko00590(Arachidonic acid metabolism)	2.5
		GRMZM2G071360_T01	0.0344786	0.904732	Protein of unknown function (DUF1068)	-	-	1.5
		GRMZM2G092123_T01	-0.720445	0.000344226	Tetratricopeptide repeat (TPR)-like superfamily protein	-	-	2
		GRMZM2G097144_T01			-	-	-	2.5
		GRMZM2G120578_T03	0.26386	0.185867	spermidine synthase 3	-	-	2
GRMZM2G017405_T03
GRMZM2G100829_T01
GRMZM2G471283_T01
GRMZM2G053977_T04
GRMZM5G897816_T01
GRMZM2G049076_T01
GRMZM2G063684_T01
GRMZM2G009435_T02
GRMZM2G700188_T03
GRMZM2G008683_T01
GRMZM2G041989_T01
GRMZM2G041989_T02
GRMZM2G041989_T03
GRMZM2G098239_T01
GRMZM2G111782_T02
GRMZM2G123860_T01
GRMZM2G358701_T01
GRMZM2G425638_T01
GRMZM5G848942_T01
AC211998.4_FGT004
GRMZM2G000536_T01
GRMZM2G067520_T02
GRMZM2G090595_T02
GRMZM2G179097_T03
GRMZM2G032351_T01
GRMZM2G064162_T01
GRMZM2G065073_T01
GRMZM2G065073_T02
GRMZM2G071360_T01
GRMZM2G092123_T01
GRMZM2G097144_T01
GRMZM2G120578_T03
