# Supplementary material for: Dual transcriptome analysis reveals insights into the response to Rice black-streaked dwarf virus in maize
Source: J Exp Bot. 2016 Jul 18;67(15):4593–609. doi: 10.1093/jxb/erw244 (PMC4973738; doi:10.1093/jxb/erw244)
Supplement: Supplementary Data [file supp_erw244_supplementary_tables_S7_S13.xlsx]

## Sheet: Table S7
Supplementary Table S7. Alterations in expression of genes at two time points in maize infected with RBSDV
GeneName	logFC	P-Value		Description	GO_ann	KEGG_GeneID	KEGG_Pathway
BP1.5-BN1.5 and BP3-BN3 up
GRMZM2G031790	3.09833	4.23e-10	BP3-BN3	3-ketoacyl-CoA synthase, putative, expressed	GO:0003824//catalytic activity;GO:0006633//fatty acid biosynthetic process;GO:0008152//metabolic process;GO:0008415//-;GO:0008610//lipid biosynthetic process;GO:0016020//membrane;GO:0016747//transferase activity, transferring acyl groups other than amino-acyl groups	-	-
	4.38865	4.58559e-11	BP1.5-BN1.5
GRMZM2G113191	2.06389	2.66e-05	BP3-BN3	bifunctional monodehydroascorbate reductase and carbonic anhydrasenectarin-3 precursor, putative, expressed	GO:0004089//carbonate dehydratase activity;GO:0006730//one-carbon metabolic process;GO:0008270//zinc ion binding	zma:100282652	zma00910//Nitrogen metabolism
	2.0276	3.40845e-06	BP1.5-BN1.5
GRMZM2G070620	2.26863	0.000258689	BP3-BN3	cytochrome P450 protein, putative, expressed	GO:0004497//monooxygenase activity;GO:0005506//iron ion binding;GO:0009055//electron carrier activity;GO:0020037//heme binding;GO:0055114//oxidation-reduction process	-	-
	6.01909	2.13116e-12	BP1.5-BN1.5
GRMZM2G029912	1.3186	0.000237719	BP3-BN3	WAX2, putative, expressed	GO:0005506//iron ion binding;GO:0005783//endoplasmic reticulum;GO:0006633//fatty acid biosynthetic process;GO:0016491//oxidoreductase activity;GO:0055114//oxidation-reduction process;GO:0005506//iron ion binding;GO:0005783//endoplasmic reticulum;GO:0006633//fatty acid biosynthetic process;GO:0016491//oxidoreductase activity;GO:0055114//oxidation-reduction process;GO:0005506//iron ion binding;GO:0…	zma:100192547	-
	1.50949	5.34384e-06	BP1.5-BN1.5
BP1.5-BN1.5 and BP3-BN3 DOWN
GRMZM2G120619	-1.26893	3.88e-05	BP3-BN3	chlorophyll A-B binding protein, putative, expressed	-	-	-
	-1.99564	6.59986e-05	BP1.5-BN1.5
GRMZM2G057281	-1.2474	7.36e-08	BP3-BN3	chlorophyll A-B binding protein, putative, expressed	-	zma:100284154	zma00196//Photosynthesis - antenna proteins;zma01100//Metabolic pathways
	-1.62687	4.16208e-05	BP1.5-BN1.5
GRMZM2G155216	-1.21207	5.8e-08	BP3-BN3	chlorophyll A-B binding protein, putative, expressed	-	-	-
	-2.08778	1.15996e-07	BP1.5-BN1.5
GRMZM2G101664	-2.17664	0.00102914	BP3-BN3	zinc finger family protein, putative, expressed	GO:0005622//intracellular;GO:0008270//zinc ion binding	zma:100277462	-
	-2.1922	2.4179e-10	BP1.5-BN1.5
BP1.5-BN1.5 DOWN
AC205886.3_FG001	-1.10514	4.34e-05	40S ribosomal protein S4, putative, expressed	-	-	-
GRMZM2G000587	-1.92383	6.44e-08	glycosyl transferase 8 domain containing protein, putative, expressed	GO:0016757//transferase activity, transferring glycosyl groups	zma:100217291	-
GRMZM2G005040	-1.63789	4.43e-07	potassium transporter, putative, expressed	GO:0006813//potassium ion transport;GO:0015079//potassium ion transmembrane transporter activity;GO:0016020//membrane	-	-
GRMZM2G059634	-3.24983	1.39e-08	cysteine-rich repeat secretory protein precursor, putative, expressed	GO:0004974//leukotriene receptor activity;GO:0007186//G-protein coupled receptor signaling pathway;GO:0016021//integral to membrane	-	-
GRMZM2G060837	-1.33677	1.83e-05	glycosyl hydrolases family 16, putative, expressed	GO:0004553//hydrolase activity, hydrolyzing O-glycosyl compounds;GO:0005000//vasopressin receptor activity;GO:0005618//cell wall;GO:0005975//carbohydrate metabolic process;GO:0006073//cellular glucan metabolic process;GO:0007186//G-protein coupled receptor signaling pathway;GO:0016021//integral to membrane;GO:0016762//xyloglucan:xyloglucosyl transferase activity;GO:0048046//apoplast;GO:0004553//h…	zma:100191978	-
GRMZM2G066428	-2.20554	4.95e-05	transmembrane amino acid transporter protein, putative, expressed	GO:0005975//carbohydrate metabolic process;GO:0016868//intramolecular transferase activity, phosphotransferases	zma:100194339	-
GRMZM2G068763	-2.32847	3.25e-07	-	-	-	-
GRMZM2G069146	-2.58316	2.35e-07	dehydration-responsive element-binding protein, putative, expressed	GO:0003677//DNA binding;GO:0003700//sequence-specific DNA binding transcription factor activity;GO:0006355//regulation of transcription, DNA-dependent	-	-
GRMZM2G070797	-1.93662	2.56e-07	zinc finger family protein, putative, expressed	GO:0005622//intracellular;GO:0008270//zinc ion binding	zma:100384373	-
GRMZM2G074097	-1.24161	3.7e-05	FAD dependent oxidoreductase domain containing protein, expressed	GO:0009228//thiamine biosynthetic process;GO:0016491//oxidoreductase activity	-	-
GRMZM2G077895	-1.8284	3.52e-06	expressed protein	-	zma:100217147	-
GRMZM2G123986	-2.16564	2.22e-10	tetratricopeptide repeat domain containing protein, expressed	-	zma:100284905	-
GRMZM2G137341	-3.65612	3.66e-07	dehydration-responsive element-binding protein, putative, expressed	GO:0003677//DNA binding;GO:0003700//sequence-specific DNA binding transcription factor activity;GO:0006355//regulation of transcription, DNA-dependent	zma:100284491	-
GRMZM2G172485	-1.40921	3.09e-06	expressed protein	-	zma:100275369	-
GRMZM2G355572	-1.43072	9.9e-06	expressed protein	GO:0004623//phospholipase A2 activity;GO:0006644//phospholipid metabolic process;GO:0016042//lipid catabolic process	-	-
GRMZM2G380377	-3.09318	2.91e-07	dehydration-responsive element-binding protein, putative, expressed	GO:0003677//DNA binding;GO:0003700//sequence-specific DNA binding transcription factor activity;GO:0006355//regulation of transcription, DNA-dependent;GO:0042309//homoiothermy;GO:0050825//ice binding;GO:0050826//response to freezing	zma:100384479	-
GRMZM2G381404	-1.39988	1.54e-06	expressed protein	GO:0005622//intracellular;GO:0008270//zinc ion binding	zma:100193251	-
GRMZM5G889719	-2.21376	1.18e-07	AP2 domain containing protein, expressed	GO:0003677//DNA binding;GO:0003700//sequence-specific DNA binding transcription factor activity;GO:0006355//regulation of transcription, DNA-dependent	-	-
BP3-BN3 DOWN
AC149829.2_FG004	-1.5136	0.00326862	bHLH family protein, putative, expressed	GO:0005634//nucleus;GO:0030528//transcription regulator activity;GO:0045449//-	-	-
AC188710.4_FG006	-1.09055	0.00454814	expressed protein	GO:0003676//nucleic acid binding;GO:0005524//ATP binding;GO:0008270//zinc ion binding;GO:0016887//ATPase activity	-	-
AC190623.3_FG001	-1.07599	0.00131763	photosystem II reaction center W protein, chloroplast precursor, putative, expressed	GO:0009507//chloroplast;GO:0009523//photosystem II	-	-
AC191317.3_FG009	-1.09255	0.000486486	-	-	-	-
AC194005.3_FG004	-1.30758	0.000111386	expressed protein	-	-	-
AC197146.3_FG002	-1.09823	0.0020749	myb-like DNA-binding domain containing protein, putative, expressed	GO:0003677//DNA binding	-	-
AC203535.4_FG004	-1.1345	1.22e-07	rieske domain containing protein, expressed	GO:0016491//oxidoreductase activity;GO:0051537//2 iron, 2 sulfur cluster binding;GO:0055114//oxidation-reduction process	zma:100285301	-
AC206030.4_FG001	-2.00705	0.00128996	MATE efflux family protein, putative, expressed	GO:0006855//drug transmembrane transport;GO:0015238//drug transmembrane transporter activity;GO:0015297//antiporter activity;GO:0016020//membrane;GO:0055085//transmembrane transport	zma:100382626	-
AC207722.2_FG009	-1.14912	1.29e-07	chlorophyll A-B binding protein, putative, expressed	-	-	-
AC208915.3_FG010	-3.35476	7.61e-10	chlorophyll A-B binding protein, putative, expressed	-	-	-
AC210013.4_FG006	-1.11639	0.000134492	short-chain dehydrogenase/reductase, putative, expressed	GO:0004349//glutamate 5-kinase activity;GO:0006561//proline biosynthetic process;GO:0008152//metabolic process;GO:0016491//oxidoreductase activity;GO:0055114//oxidation-reduction process	zma:100217017	-
AC211276.4_FG008	-1.02545	0.00106396	DNA binding protein, putative, expressed	GO:0003735//structural constituent of ribosome;GO:0005622//intracellular;GO:0005840//ribosome;GO:0006412//translation	-	-
AC212186.3_FG011	-1.19687	0.00424936	-	-	-	-
AC213521.3_FG005	-1.14575	3.18e-05	shikimate/quinate 5-dehydrogenase, putative, expressed	GO:0004764//shikimate 3-dehydrogenase (NADP+) activity;GO:0005737//cytoplasm;GO:0008883//glutamyl-tRNA reductase activity;GO:0033014//tetrapyrrole biosynthetic process;GO:0050661//NADP binding;GO:0055114//oxidation-reduction process	zma:100193466	zma01110//Biosynthesis of secondary metabolites;zma00860//Porphyrin and chlorophyll metabolism;zma01100//Metabolic pathways
AC215260.3_FG003	-1.09439	1.06e-05	transferase family protein, putative, expressed	GO:0016747//transferase activity, transferring acyl groups other than amino-acyl groups	-	-
AC217050.4_FG007	-1.10422	6.83e-06	terpene synthase, putative, expressed	GO:0000287//magnesium ion binding;GO:0008152//metabolic process;GO:0016829//lyase activity	-	-
AC217499.3_FG003	-1.26473	9.38e-06	SAC3/GANP family protein, expressed	-	-	-
GRMZM2G000620	-1.27395	1.93e-05	receptor-like kinase, putative, expressed	GO:0003735//structural constituent of ribosome;GO:0004672//protein kinase activity;GO:0004674//protein serine/threonine kinase activity;GO:0005524//ATP binding;GO:0005529//sugar binding;GO:0005622//intracellular;GO:0005840//ribosome;GO:0006412//translation;GO:0006468//protein phosphorylation;GO:0048544//recognition of pollen	zma:100281569	-
GRMZM2G001764	-2.27925	0.000506172	POT domain containing peptide transporter, putative, expressed	GO:0005215//transporter activity;GO:0006857//oligopeptide transport;GO:0016020//membrane	zma:100191837	-
GRMZM2G002756	-1.04064	4.36e-05	-	GO:0030163//protein catabolic process	zma:100281931	-
GRMZM2G003246	-1.7616	1.25e-05	gibberellin receptor GID1L2, putative, expressed	GO:0008152//metabolic process;GO:0016787//hydrolase activity	zma:100272907	-
GRMZM2G003426	-1.5927	6.31e-05	expressed protein	-	-	-
GRMZM2G003501	-1.40113	7.73e-05	3-ketoacyl-CoA synthase, putative, expressed	GO:0003824//catalytic activity;GO:0006633//fatty acid biosynthetic process;GO:0008152//metabolic process;GO:0008415//-;GO:0008610//lipid biosynthetic process;GO:0016020//membrane;GO:0016747//transferase activity, transferring acyl groups other than amino-acyl groups	zma:100191738	zma00062//Fatty acid elongation
GRMZM2G004909	-1.69337	1.16e-05	LTPL152 - Protease inhibitor/seed storage/LTP family protein precursor, expressed	-	zma:100284199	-
GRMZM2G005000	-1.20398	0.00263478	zinc finger, C3HC4 type domain containing protein, expressed	GO:0008270//zinc ion binding;GO:0008270//zinc ion binding	zma:100193545	-
GRMZM2G005433	-2.46229	4.78e-08	photosystem II reaction center PSB28 protein, chloroplast precursor, putative, expressed	GO:0009654//oxygen evolving complex;GO:0015979//photosynthesis;GO:0016020//membrane;GO:0009654//oxygen evolving complex;GO:0015979//photosynthesis;GO:0016020//membrane	-	-
GRMZM2G005552	-1.36389	0.000361851	cupin domain containing protein, expressed	GO:0045735//nutrient reservoir activity	zma:541929	-
GRMZM2G006363	-2.4578	3.83e-21	expressed protein	GO:0003700//sequence-specific DNA binding transcription factor activity;GO:0005200//structural constituent of cytoskeleton;GO:0006355//regulation of transcription, DNA-dependent;GO:0043565//sequence-specific DNA binding;GO:0003700//sequence-specific DNA binding transcription factor activity;GO:0005200//structural constituent of cytoskeleton;GO:0006355//regulation of transcription, DNA-dependent;G…	zma:100381647	-
GRMZM2G006736	-1.62359	6.9e-12	RNA polymerase sigma factor, putative, expressed	GO:0003677//DNA binding;GO:0003700//sequence-specific DNA binding transcription factor activity;GO:0006352//transcription initiation, DNA-dependent;GO:0006355//regulation of transcription, DNA-dependent;GO:0016987//sigma factor activity;GO:0003677//DNA binding;GO:0003700//sequence-specific DNA binding transcription factor activity;GO:0006352//transcription initiation, DNA-dependent;GO:0006355//re…	-	-
GRMZM2G007140	-1.28947	0.00241648	1-aminocyclopropane-1-carboxylate oxidase homolog 4, putative, expressed	GO:0016491//oxidoreductase activity	-	-
GRMZM2G007729	-1.89263	0.000333554	heat shock 22 kDa protein, mitochondrial precursor, putative, expressed	-	zma:542602	-
GRMZM2G008247	-1.32203	2.72e-08	Os4bglu12 - beta-glucosidase, exo-beta-glucanase, expressed	GO:0004553//hydrolase activity, hydrolyzing O-glycosyl compounds;GO:0005975//carbohydrate metabolic process;GO:0004553//hydrolase activity, hydrolyzing O-glycosyl compounds;GO:0005975//carbohydrate metabolic process	-	-
GRMZM2G008263	-1.05656	0.000116613	starch synthase, putative, expressed	GO:0009011//starch synthase activity;GO:0009058//biosynthetic process;GO:0009250//glucan biosynthetic process;GO:0009011//starch synthase activity;GO:0009058//biosynthetic process;GO:0009250//glucan biosynthetic process;GO:0009011//starch synthase activity;GO:0009058//biosynthetic process;GO:0009250//glucan biosynthetic process	-	-
GRMZM2G008892	-1.11363	2.61e-06	oxygen-evolving enhancer protein 3, chloroplast precursor, putative, expressed	GO:0005509//calcium ion binding;GO:0009654//oxygen evolving complex;GO:0015979//photosynthesis;GO:0019898//extrinsic to membrane	-	-
GRMZM2G009869	-1.06521	0.000283038	protein kinase, putative, expressed	GO:0004672//protein kinase activity;GO:0004674//protein serine/threonine kinase activity;GO:0005524//ATP binding;GO:0006468//protein phosphorylation;GO:0004672//protein kinase activity;GO:0004674//protein serine/threonine kinase activity;GO:0005524//ATP binding;GO:0006468//protein phosphorylation	zma:100502441	-
GRMZM2G012062	-1.32116	0.000230583	OsSub35 - Putative Subtilisin homologue, expressed	GO:0004252//serine-type endopeptidase activity;GO:0006508//proteolysis	-	-
GRMZM2G012119	-1.27053	2.91e-09	chloroplast post-illumination chlorophyll fluorescence increase protein, putative, expressed	GO:0042309//homoiothermy;GO:0050825//ice binding;GO:0050826//response to freezing;GO:0042309//homoiothermy;GO:0050825//ice binding;GO:0050826//response to freezing	zma:100272863	-
GRMZM2G012276	-1.1902	5.8e-06	peroxiredoxin, putative, expressed	GO:0016209//antioxidant activity;GO:0016491//oxidoreductase activity;GO:0016209//antioxidant activity;GO:0016491//oxidoreductase activity	-	-
GRMZM2G012636	-1.39986	0.000436365	OsSAUR55 - Auxin-responsive SAUR gene family member, expressed	-	zma:100281944	-
GRMZM2G012685	-1.16281	0.00099446	receptor-like protein kinase precursor, putative, expressed	GO:0004672//protein kinase activity;GO:0004674//protein serine/threonine kinase activity;GO:0005215//transporter activity;GO:0005515//protein binding;GO:0005524//ATP binding;GO:0006468//protein phosphorylation;GO:0006810//transport;GO:0030288//outer membrane-bounded periplasmic space	-	-
GRMZM2G015889	-1.02367	0.00129028	serine/threonine-protein kinase NAK, putative, expressed	GO:0004672//protein kinase activity;GO:0004674//protein serine/threonine kinase activity;GO:0005524//ATP binding;GO:0006468//protein phosphorylation	zma:100281460	-
GRMZM2G015892	-1.55591	2.82e-10	indole-3-glycerol phosphate lyase, chloroplast precursor, putative, expressed	GO:0003824//catalytic activity;GO:0004834//tryptophan synthase activity;GO:0006568//tryptophan metabolic process;GO:0008152//metabolic process	-	-
GRMZM2G016558	-1.41038	2.05e-05	expressed protein	-	-	-
GRMZM2G017520	-1.12048	0.00283896	MYB family transcription factor, putative, expressed	GO:0000166//nucleotide binding;GO:0003677//DNA binding;GO:0004820//glycine-tRNA ligase activity;GO:0005524//ATP binding;GO:0005737//cytoplasm;GO:0006412//translation;GO:0006426//glycyl-tRNA aminoacylation	-	-
GRMZM2G017957	-1.15088	7.87e-05	esterase/lipase/thioesterase, putative, expressed	GO:0003697//single-stranded DNA binding;GO:0005524//ATP binding;GO:0006281//DNA repair;GO:0003723//RNA binding;GO:0003735//structural constituent of ribosome;GO:0005622//intracellular;GO:0005840//ribosome;GO:0006412//translation;GO:0015935//small ribosomal subunit	zma:100283210	zma03010//Ribosome
GRMZM2G018375	-2.33931	6.93e-13	FAD dependent oxidoreductase domain containing protein, expressed	GO:0009228//thiamine biosynthetic process;GO:0016491//oxidoreductase activity;GO:0009228//thiamine biosynthetic process;GO:0016491//oxidoreductase activity	zma:542714	-
GRMZM2G018631	-1.69844	4.47e-06	zinc finger, C3HC4 type domain containing protein, expressed	GO:0005515//protein binding;GO:0008270//zinc ion binding	zma:100283895	-
GRMZM2G018988	-2.17823	1.16e-06	IQ calmodulin-binding and BAG domain containing protein, putative, expressed	GO:0005515//protein binding;GO:0006915//apoptotic process;GO:0005515//protein binding;GO:0006915//apoptotic process	-	-
GRMZM2G019411	-1.14608	0.00148291	pectinesterase, putative, expressed	GO:0005618//cell wall;GO:0030599//pectinesterase activity;GO:0042545//cell wall modification	-	-
GRMZM2G019686	-3.24084	5.4e-10	flowering promoting factor-like 1, putative, expressed	-	zma:100284002	-
GRMZM2G019807	-1.02748	2.09e-06	high light inducible protein, putative, expressed	GO:0005199//structural constituent of cell wall	zma:100282478	-
GRMZM2G020859	-1.78421	0.000327592	potassium channel AKT2/3, putative, expressed	GO:0005216//ion channel activity;GO:0005249//voltage-gated potassium channel activity;GO:0006811//ion transport;GO:0006813//potassium ion transport;GO:0016020//membrane;GO:0055085//transmembrane transport	zma:100281406	-
GRMZM2G020898	-1.14137	3.03e-05	glucan endo-1,3-beta-glucosidase precursor, putative, expressed	GO:0004553//hydrolase activity, hydrolyzing O-glycosyl compounds;GO:0005975//carbohydrate metabolic process	zma:100192029	-
GRMZM2G021256	-1.45734	0.000465474	oxygen evolving enhancer protein 3, identical, putative, expressed	GO:0005509//calcium ion binding;GO:0009654//oxygen evolving complex;GO:0015979//photosynthesis;GO:0016068//type I hypersensitivity;GO:0019898//extrinsic to membrane;GO:0042309//homoiothermy;GO:0050825//ice binding;GO:0050826//response to freezing	-	-
GRMZM2G021303	-1.07528	0.0049838	Rf1, mitochondrial precursor, putative, expressed	-	-	-
GRMZM2G021706	-1.50385	8.93e-10	nodulin MtN3 family protein, putative, expressed	GO:0016020//membrane	zma:100273779	-
GRMZM2G024150	-1.22681	7.14e-09	photosystem I reaction center subunit II, chloroplast precursor, putative, expressed	GO:0009538//photosystem I reaction center;GO:0015979//photosynthesis	-	-
GRMZM2G024708	-1.23249	2.16e-05	transporter family protein, putative, expressed	GO:0005215//transporter activity;GO:0006810//transport;GO:0016020//membrane;GO:0016021//integral to membrane;GO:0022891//substrate-specific transmembrane transporter activity;GO:0055085//transmembrane transport;GO:0005215//transporter activity;GO:0006810//transport;GO:0016020//membrane;GO:0055085//transmembrane transport	-	-
GRMZM2G025231	-1.27243	3.79e-06	CESA3 - cellulose synthase, expressed	GO:0005515//protein binding;GO:0008270//zinc ion binding;GO:0016020//membrane;GO:0016760//cellulose synthase (UDP-forming) activity;GO:0030244//cellulose biosynthetic process;GO:0005515//protein binding;GO:0008270//zinc ion binding;GO:0016020//membrane;GO:0016760//cellulose synthase (UDP-forming) activity;GO:0030244//cellulose biosynthetic process;GO:0005515//protein binding;GO:0008270//zinc ion …	zma:541805	-
GRMZM2G025742	-1.65204	4.26e-09	auxin efflux carrier component, putative, expressed	GO:0016021//integral to membrane;GO:0055085//transmembrane transport	zma:100281763	-
GRMZM2G026676	-1.17068	0.00176477	-	-	-	-
GRMZM2G026780	-1.47299	0.00323609	expressed protein	-	-	-
GRMZM2G027098	-1.02227	4.18e-05	aquaporin protein, putative, expressed	GO:0005215//transporter activity;GO:0006810//transport;GO:0016020//membrane;GO:0016021//integral to membrane;GO:0055085//transmembrane transport	zma:541894	-
GRMZM2G027478	-1.70494	2.82e-09	expressed protein	-	-	-
GRMZM2G027479	-1.49584	6.86e-12	THION7 - Plant thionin family protein precursor, expressed	GO:0006952//defense response;GO:0006952//defense response	-	-
GRMZM2G028325	-1.99539	6.33e-10	aquaporin protein, putative, expressed	GO:0005215//transporter activity;GO:0006810//transport;GO:0016020//membrane;GO:0016021//integral to membrane;GO:0055085//transmembrane transport;GO:0005215//transporter activity;GO:0006810//transport;GO:0016020//membrane	zma:542643	-
GRMZM2G029536	-1.22879	0.00242449	transducin family protein, putative, expressed	-	zma:100283863	-
GRMZM2G030216	-1.53224	0.00286084	auxin-induced protein 5NG4, putative, expressed	GO:0016020//membrane	zma:100501625	-
GRMZM2G030252	-2.13672	6.46e-05	auxin-induced protein 5NG4, putative, expressed	GO:0016020//membrane	zma:100193350	-
GRMZM2G032253	-1.04478	8.49e-06	2Fe-2S iron-sulfur cluster binding domain containing protein, expressed	GO:0009055//electron carrier activity;GO:0051536//iron-sulfur cluster binding;GO:0051537//2 iron, 2 sulfur cluster binding	zma:100273459	-
GRMZM2G032276	-1.38543	6.59e-05	transferase family protein, putative, expressed	GO:0016747//transferase activity, transferring acyl groups other than amino-acyl groups	zma:100191608	-
GRMZM2G034791	-1.72453	0.000509046	-	GO:0005515//protein binding;GO:0008270//zinc ion binding	zma:100272289	-
GRMZM2G034843	-1.0399	0.000167171	hydroxyproline-rich glycoprotein family protein, putative, expressed	-	zma:100277171	-
GRMZM2G035213	-1.4811	5.92e-07	Cyclopropane-fatty-acyl-phospholipid synthase, putative, expressed	GO:0008152//metabolic process;GO:0008168//methyltransferase activity;GO:0008610//lipid biosynthetic process;GO:0008152//metabolic process;GO:0008168//methyltransferase activity	zma:732837	zma01110//Biosynthesis of secondary metabolites;zma00130//Ubiquinone and other terpenoid-quinone biosynthesis;zma01100//Metabolic pathways
GRMZM2G036880	-1.80632	5.19e-12	chlorophyll A-B binding protein, putative, expressed	-	zma:100283212	zma00196//Photosynthesis - antenna proteins
GRMZM2G038003	-2.16567	7.43e-08	expressed protein	-	-	-
GRMZM2G038153	-1.05709	0.00359473	terpene synthase, putative, expressed	GO:0000287//magnesium ion binding;GO:0008152//metabolic process;GO:0016829//lyase activity	zma:732834	-
GRMZM2G039246	-1.67651	4.03e-12	histidine-containing phosphotransfer protein, putative, expressed	GO:0000160//two-component signal transduction system (phosphorelay);GO:0004871//signal transducer activity	zma:100281022	zma04075//Plant hormone signal transduction
GRMZM2G039536	-1.33493	3.8e-05	expressed protein	-	zma:100303883	-
GRMZM2G039841	-1.56876	6.29e-10	expressed protein	-	-	-
GRMZM2G039983	-2.9945	2.62e-09	targeting protein for Xklp2, putative, expressed	GO:0042309//homoiothermy;GO:0050825//ice binding;GO:0050826//response to freezing	-	-
GRMZM2G039988	-1.08559	0.000274352	-	-	-	-
GRMZM2G040481	-1.07597	0.00062663	ethylene-insensitive 3, putative, expressed	GO:0005634//nucleus;GO:0030528//transcription regulator activity	-	-
GRMZM2G040509	-1.38758	0.000600979	BTB/POZ domain containing protein, expressed	GO:0005515//protein binding	-	-
GRMZM2G041415	-1.70224	5.01e-06	MYB family transcription factor, putative, expressed	GO:0003677//DNA binding;GO:0042309//homoiothermy;GO:0050825//ice binding;GO:0050826//response to freezing	zma:100125635	-
GRMZM2G042516	-1.06509	0.000258625	dienelactone hydrolase family protein, expressed	GO:0016787//hydrolase activity;GO:0016787//hydrolase activity	zma:100273392	-
GRMZM2G043493	-1.15675	0.000359144	-	GO:0005634//nucleus;GO:0030528//transcription regulator activity;GO:0045449//-;GO:0005634//nucleus;GO:0030528//transcription regulator activity;GO:0045449//-	zma:100216770	-
GRMZM2G044247	-1.27153	0.00233599	dihydrodipicolinate reductase, putative, expressed	GO:0005737//cytoplasm;GO:0008839//dihydrodipicolinate reductase activity;GO:0009089//lysine biosynthetic process via diaminopimelate;GO:0055114//oxidation-reduction process	zma:100284607	zma01110//Biosynthesis of secondary metabolites;zma00300//Lysine biosynthesis;zma01100//Metabolic pathways
GRMZM2G046163	-1.43157	7.35e-10	indole-3-glycerol phosphate lyase, chloroplast precursor, putative, expressed	GO:0003824//catalytic activity;GO:0004834//tryptophan synthase activity;GO:0006568//tryptophan metabolic process;GO:0008152//metabolic process	-	-
GRMZM2G046382	-1.02151	0.00353746	hsp20/alpha crystallin family protein, putative, expressed	-	-	-
GRMZM2G046587	-1.29635	3.47e-07	soluble inorganic pyrophosphatase, putative, expressed	GO:0000287//magnesium ion binding;GO:0004427//inorganic diphosphatase activity;GO:0005737//cytoplasm;GO:0006796//phosphate-containing compound metabolic process;GO:0000287//magnesium ion binding;GO:0004427//inorganic diphosphatase activity;GO:0005737//cytoplasm;GO:0006796//phosphate-containing compound metabolic process;GO:0000287//magnesium ion binding;GO:0004427//inorganic diphosphatase activit…	zma:100383920	zma00190//Oxidative phosphorylation
GRMZM2G046729	-1.06836	0.00193903	atypical receptor-like kinase MARK, putative, expressed	GO:0004672//protein kinase activity;GO:0004674//protein serine/threonine kinase activity;GO:0005515//protein binding;GO:0005524//ATP binding;GO:0006468//protein phosphorylation;GO:0004672//protein kinase activity;GO:0004674//protein serine/threonine kinase activity;GO:0005524//ATP binding;GO:0006468//protein phosphorylation	-	-
GRMZM2G047055	-1.26335	7.04e-05	actin, putative, expressed	GO:0005515//protein binding;GO:0005524//ATP binding;GO:0005515//protein binding;GO:0005524//ATP binding;GO:0005515//protein binding;GO:0005524//ATP binding;GO:0005515//protein binding;GO:0005524//ATP binding	zma:100284092	-
GRMZM2G047129	-1.51311	4.62e-06	GDSL-like lipase/acylhydrolase, putative, expressed	GO:0006629//lipid metabolic process;GO:0016788//hydrolase activity, acting on ester bonds;GO:0006629//lipid metabolic process;GO:0016788//hydrolase activity, acting on ester bonds	zma:100285541	-
GRMZM2G047187	-1.01933	7.86e-05	transporter, major facilitator family, putative, expressed	GO:0005215//transporter activity;GO:0006810//transport;GO:0015520//tetracycline:hydrogen antiporter activity;GO:0015904//tetracycline transport;GO:0016020//membrane;GO:0016021//integral to membrane;GO:0046677//response to antibiotic;GO:0055085//transmembrane transport;GO:0005215//transporter activity;GO:0006810//transport;GO:0016020//membrane;GO:0055085//transmembrane transport;GO:0005215//transp…	zma:100191596	-
GRMZM2G047262	-1.10017	1.13e-05	expressed protein	-	-	-
GRMZM2G047409	-1.15409	0.000337682	rubredoxin family protein, putative, expressed	GO:0009055//electron carrier activity;GO:0046872//metal ion binding	-	-
GRMZM2G048175	-1.1157	2.32e-05	POEI19 - Pollen Ole e I allergen and extensin family protein precursor, expressed	GO:0004969//histamine receptor activity;GO:0005198//structural molecule activity;GO:0007155//cell adhesion;GO:0007186//G-protein coupled receptor signaling pathway;GO:0015629//actin cytoskeleton;GO:0016021//integral to membrane	zma:100277782	-
GRMZM2G048313	-1.36349	2.93e-07	2Fe-2S iron-sulfur cluster binding domain containing protein, expressed	GO:0009055//electron carrier activity;GO:0022900//electron transport chain;GO:0051536//iron-sulfur cluster binding;GO:0051537//2 iron, 2 sulfur cluster binding	zma:541619	zma00195//Photosynthesis
GRMZM2G049349	-1.10082	0.000463155	peptidase, M50 family, putative, expressed	-	zma:100274266	-
GRMZM2G050307	-1.24206	0.000625678	SAM dependent carboxyl methyltransferase, putative, expressed	GO:0008168//methyltransferase activity	zma:100273465	-
GRMZM2G050514	-1.41644	5.38e-08	glutamine synthetase, catalytic domain containing protein, expressed	GO:0004356//glutamate-ammonia ligase activity;GO:0004618//phosphoglycerate kinase activity;GO:0006096//glycolysis;GO:0006542//glutamine biosynthetic process;GO:0006807//nitrogen compound metabolic process;GO:0004356//glutamate-ammonia ligase activity;GO:0006542//glutamine biosynthetic process;GO:0006807//nitrogen compound metabolic process;GO:0004356//glutamate-ammonia ligase activity;GO:0004618/…	-	-
GRMZM2G051005	-1.46644	0.00325997	transferase family protein, putative, expressed	GO:0016747//transferase activity, transferring acyl groups other than amino-acyl groups	zma:100382972	-
GRMZM2G052821	-1.09017	4.16e-06	FAD binding domain of DNA photolyase domain containing protein, expressed	GO:0003913//DNA photolyase activity;GO:0006281//DNA repair;GO:0003913//DNA photolyase activity;GO:0006281//DNA repair	zma:100280217	zma04710//Circadian rhythm - mammal
GRMZM2G054013	-1.48399	0.000487109	AMP-binding domain containing protein, expressed	GO:0003824//catalytic activity;GO:0008152//metabolic process;GO:0003824//catalytic activity;GO:0008152//metabolic process;GO:0003824//catalytic activity;GO:0008152//metabolic process	-	-
GRMZM2G054267	-1.73359	3.07e-08	expressed protein	-	zma:100276382	-
GRMZM2G056500	-1.4415	9e-13	-	-	zma:100275466	-
GRMZM2G056547	-1.44564	4.18e-05	expressed protein	-	-	-
GRMZM2G057159	-1.459	4.57e-06	OsSub13 - Putative Subtilisin homologue, expressed	GO:0004252//serine-type endopeptidase activity;GO:0006508//proteolysis;GO:0004252//serine-type endopeptidase activity;GO:0006508//proteolysis;GO:0042802//identical protein binding;GO:0043086//negative regulation of catalytic activity;GO:0004252//serine-type endopeptidase activity;GO:0006508//proteolysis;GO:0042802//identical protein binding;GO:0043086//negative regulation of catalytic activity;GO…	zma:100193256	-
GRMZM2G057630	-1.18471	0.00128719	expressed protein	-	None	-
GRMZM2G057930	-1.18157	0.000365394	glycosyl transferase 8 domain containing protein, putative, expressed	GO:0016757//transferase activity, transferring glycosyl groups;GO:0016757//transferase activity, transferring glycosyl groups	zma:100274424	-
GRMZM2G058447	-1.14433	1.36e-06	expressed protein	-	zma:100275264	-
GRMZM2G059314	-1.09185	5.23e-05	oxidoreductase, aldo/keto reductase family protein, putative, expressed	GO:0016491//oxidoreductase activity;GO:0055114//oxidation-reduction process;GO:0016491//oxidoreductase activity;GO:0055114//oxidation-reduction process;GO:0016491//oxidoreductase activity;GO:0055114//oxidation-reduction process;GO:0016491//oxidoreductase activity;GO:0055114//oxidation-reduction process;GO:0016491//oxidoreductase activity;GO:0055114//oxidation-reduction process;GO:0016491//oxidore…	-	-
GRMZM2G059392	-1.01359	2.74e-06	uncharacterized protein PA4923, putative, expressed	GO:0008152//metabolic process;GO:0016791//phosphatase activity	-	-
GRMZM2G062396	-1.28484	0.0012456	naringenin,2-oxoglutarate 3-dioxygenase, putative, expressed	GO:0005506//iron ion binding;GO:0016491//oxidoreductase activity;GO:0055114//oxidation-reduction process	-	-
GRMZM2G062458	-1.01701	5.35e-05	helix-loop-helix DNA-binding domain containing protein, expressed	-	-	-
GRMZM2G062885	-1.16209	1.95e-05	CCT motif family protein, expressed	-	-	-
GRMZM2G063162	-2.33138	1.52e-09	expressed protein	GO:0005515//protein binding;GO:0006915//apoptotic process	-	-
GRMZM2G063431	-3.58836	2.88e-05	expressed protein	-	None	-
GRMZM2G063756	-1.38758	0.000183672	cytochrome P450, putative, expressed	GO:0004497//monooxygenase activity;GO:0005506//iron ion binding;GO:0009055//electron carrier activity;GO:0020037//heme binding;GO:0055114//oxidation-reduction process	zma:100275822	-
GRMZM2G063909	-1.34021	0.000996487	citrate synthase, putative, expressed	GO:0006099//tricarboxylic acid cycle;GO:0044262//cellular carbohydrate metabolic process;GO:0046912//transferase activity, transferring acyl groups, acyl groups converted into alkyl on transfer;GO:0006099//tricarboxylic acid cycle;GO:0044262//cellular carbohydrate metabolic process;GO:0046912//transferase activity, transferring acyl groups, acyl groups converted into alkyl on transfer;GO:0044262/…	-	-
GRMZM2G064091	-1.05971	0.00287512	peptide transporter PTR2, putative, expressed	GO:0005215//transporter activity;GO:0006857//oligopeptide transport;GO:0016020//membrane;GO:0055085//transmembrane transport	-	-
GRMZM2G064096	-1.44208	0.000170778	Cupin domain containing protein, expressed	GO:0030145//manganese ion binding;GO:0045735//nutrient reservoir activity;GO:0048046//apoplast	zma:100272933	-
GRMZM2G064437	-1.35138	2.77e-09	transporter family protein, putative, expressed	GO:0005215//transporter activity;GO:0006810//transport;GO:0016020//membrane;GO:0016021//integral to membrane;GO:0022891//substrate-specific transmembrane transporter activity;GO:0055085//transmembrane transport	zma:100193474	-
GRMZM2G064657	-2.37518	4.69e-24	phosphate transporter 1, putative, expressed	GO:0016021//integral to membrane	-	-
GRMZM2G065040	-1.12215	0.00182559	expressed protein	-	-	-
GRMZM2G065214	-1.19259	1.93e-06	protein kinase family protein, putative, expressed	GO:0004672//protein kinase activity;GO:0004674//protein serine/threonine kinase activity;GO:0005524//ATP binding;GO:0006468//protein phosphorylation;GO:0004672//protein kinase activity;GO:0004674//protein serine/threonine kinase activity;GO:0005524//ATP binding;GO:0006468//protein phosphorylation;GO:0004672//protein kinase activity;GO:0004674//protein serine/threonine kinase activity;GO:0005524//…	-	-
GRMZM2G066291	-1.31865	0.000192438	expressed protein	-	-	-
GRMZM2G068179	-1.37289	2.79e-07	methyltransferase, putative, expressed	GO:0008168//methyltransferase activity	-	-
GRMZM2G068316	-1.15481	2.15e-05	heat shock protein DnaJ, putative, expressed	GO:0006457//protein folding;GO:0031072//heat shock protein binding;GO:0051082//unfolded protein binding;GO:0006457//protein folding;GO:0031072//heat shock protein binding;GO:0051082//unfolded protein binding	-	-
GRMZM2G069722	-1.12349	5.68e-05	cytochrome P450, putative, expressed	GO:0004497//monooxygenase activity;GO:0005506//iron ion binding;GO:0009055//electron carrier activity;GO:0020037//heme binding;GO:0055114//oxidation-reduction process	-	-
GRMZM2G070500	-1.39268	0.00207331	auxin-induced protein 5NG4, putative, expressed	GO:0016020//membrane	-	-
GRMZM2G071021	-1.1309	0.000228765	aldehyde dehydrogenase, putative, expressed	GO:0008152//metabolic process;GO:0016491//oxidoreductase activity;GO:0055114//oxidation-reduction process;GO:0008152//metabolic process;GO:0016491//oxidoreductase activity;GO:0055114//oxidation-reduction process;GO:0008152//metabolic process;GO:0016491//oxidoreductase activity;GO:0055114//oxidation-reduction process	-	-
GRMZM2G075074	-1.34662	1.31e-08	expressed protein	-	zma:100286116	-
GRMZM2G075775	-1.64504	0.00418678	expressed protein	-	zma:100276332	-
GRMZM2G075958	-1.21131	1.34e-07	galactose mutarotase-like, putative, expressed	GO:0003824//catalytic activity;GO:0005975//carbohydrate metabolic process;GO:0030246//carbohydrate binding;GO:0042309//homoiothermy;GO:0050825//ice binding;GO:0050826//response to freezing	zma:100216780	-
GRMZM2G076631	-1.37447	2.66e-06	hydrolase, alpha/beta fold family domain containing protein, expressed	GO:0003824//catalytic activity;GO:0003824//catalytic activity;GO:0003824//catalytic activity	zma:100272809	-
GRMZM2G076946	-1.05326	0.000528276	Os4bglu12 - beta-glucosidase, exo-beta-glucanase, expressed	GO:0004553//hydrolase activity, hydrolyzing O-glycosyl compounds;GO:0005975//carbohydrate metabolic process;GO:0004553//hydrolase activity, hydrolyzing O-glycosyl compounds;GO:0005975//carbohydrate metabolic process	zma:100174972	-
GRMZM2G077214	-1.06451	0.000129747	oxidoreductase, aldo/keto reductase family protein, putative, expressed	GO:0016491//oxidoreductase activity;GO:0055114//oxidation-reduction process;GO:0016491//oxidoreductase activity;GO:0055114//oxidation-reduction process	zma:100274225	-
GRMZM2G077333	-1.16549	7.5e-06	chlorophyll A-B binding protein, putative, expressed	-	-	-
GRMZM2G078324	-1.02069	0.00138658	YCF37, putative, expressed	GO:0003735//structural constituent of ribosome;GO:0005622//intracellular;GO:0005840//ribosome;GO:0006412//translation;GO:0042309//homoiothermy;GO:0050825//ice binding;GO:0050826//response to freezing	zma:100501499	-
GRMZM2G078595	-1.49112	0.003676	expressed protein	-	zma:100384374	-
GRMZM2G079381	-1.15134	2.09e-07	ferredoxin--nitrite reductase, putative, expressed	GO:0016491//oxidoreductase activity;GO:0020037//heme binding;GO:0051536//iron-sulfur cluster binding;GO:0055114//oxidation-reduction process;GO:0016491//oxidoreductase activity;GO:0020037//heme binding;GO:0051536//iron-sulfur cluster binding;GO:0055114//oxidation-reduction process;GO:0016491//oxidoreductase activity;GO:0020037//heme binding;GO:0051536//iron-sulfur cluster binding;GO:0055114//oxid…	-	-
GRMZM2G079807	-2.16111	4.54e-06	ZOS1-01 - C2H2 zinc finger protein, expressed	GO:0003676//nucleic acid binding;GO:0004527//exonuclease activity;GO:0005622//intracellular;GO:0008270//zinc ion binding	zma:100274601	-
GRMZM2G079956	-1.84333	2.84e-08	BAG domain-containing protein, putative, expressed	GO:0005198//structural molecule activity;GO:0007155//cell adhesion;GO:0015629//actin cytoskeleton;GO:0003735//structural constituent of ribosome;GO:0005515//protein binding;GO:0005622//intracellular;GO:0005840//ribosome;GO:0006412//translation;GO:0006915//apoptotic process;GO:0042309//homoiothermy;GO:0050825//ice binding;GO:0050826//response to freezing;GO:0003735//structural constituent of ribos…	zma:100384516	-
GRMZM2G080168	-1.04431	0.000360673	BHLH transcription factor, putative, expressed	GO:0005634//nucleus;GO:0030528//transcription regulator activity;GO:0045449//-;GO:0005634//nucleus;GO:0030528//transcription regulator activity;GO:0045449//-	-	-
GRMZM2G080355	-1.14964	9.15e-06	expressed protein	-	zma:100382984	-
GRMZM2G080724	-2.54265	3.33e-05	hsp20/alpha crystallin family protein, putative, expressed	-	zma:100281798	-
GRMZM2G081114	-1.19513	0.000358124	expressed protein	-	-	-
GRMZM2G081666	-1.19244	0.000620394	potassium channel KAT1, putative, expressed	GO:0005216//ion channel activity;GO:0005249//voltage-gated potassium channel activity;GO:0006811//ion transport;GO:0006813//potassium ion transport;GO:0016020//membrane;GO:0055085//transmembrane transport;GO:0005216//ion channel activity;GO:0005249//voltage-gated potassium channel activity;GO:0006811//ion transport;GO:0006813//potassium ion transport;GO:0016020//membrane;GO:0055085//transmembrane…	-	-
GRMZM2G081803	-1.25014	1.29e-06	expressed protein	-	-	-
GRMZM2G082032	-1.90476	1.14e-11	L-asparaginase precursor protein, putative, expressed	GO:0016787//hydrolase activity	-	-
GRMZM2G082376	-1.2441	0.000359761	zinc finger, C3HC4 type family protein, expressed	GO:0005515//protein binding;GO:0008270//zinc ion binding	-	-
GRMZM2G082484	-1.11181	0.00365799	actin, putative, expressed	GO:0005515//protein binding;GO:0005524//ATP binding	zma:100381643	-
GRMZM2G083016	-1.33147	1.11e-08	ICE-like protease p20 domain containing protein, putative, expressed	GO:0004618//phosphoglycerate kinase activity;GO:0006096//glycolysis;GO:0004197//cysteine-type endopeptidase activity;GO:0006508//proteolysis;GO:0004197//cysteine-type endopeptidase activity;GO:0006508//proteolysis	zma:100285605	-
GRMZM2G083759	-1.31504	0.000419994	BTBN19 - Bric-a-Brac, Tramtrack, Broad Complex BTB domain with non-phototropic hypocotyl 3 NPH3 domain, expressed	GO:0004871//signal transducer activity;GO:0005515//protein binding;GO:0009416//response to light stimulus	zma:100281544	-
GRMZM2G083810	-1.84098	0.00131368	hsp20/alpha crystallin family protein, putative, expressed	GO:0004252//serine-type endopeptidase activity;GO:0006508//proteolysis	-	-
GRMZM2G085854	-1.34903	9.44e-07	UDP-glucoronosyl/UDP-glucosyl transferase, putative, expressed	GO:0008152//metabolic process;GO:0016758//transferase activity, transferring hexosyl groups	zma:100281070	-
GRMZM2G085924	-1.63202	0.000108755	O-methyltransferase, putative, expressed	GO:0008168//methyltransferase activity;GO:0008171//O-methyltransferase activity;GO:0046983//protein dimerization activity	zma:100127014	-
GRMZM2G089119	-1.7137	2.44e-05	expressed protein	-	-	-
GRMZM2G089132	-1.13264	0.00320257	ternary complex factor MIP1, putative, expressed	GO:0005200//structural constituent of cytoskeleton	zma:100382664	-
GRMZM2G089136	-1.02274	1.77e-05	phosphoglycerate kinase protein, putative, expressed	GO:0004618//phosphoglycerate kinase activity;GO:0006096//glycolysis;GO:0042309//homoiothermy;GO:0050825//ice binding;GO:0050826//response to freezing;GO:0004618//phosphoglycerate kinase activity;GO:0006096//glycolysis;GO:0042309//homoiothermy;GO:0050825//ice binding;GO:0050826//response to freezing	-	-
GRMZM2G089721	-1.15185	0.00160334	ZOS4-03 - C2H2 zinc finger protein, expressed	GO:0005622//intracellular;GO:0008270//zinc ion binding;GO:0042309//homoiothermy;GO:0050825//ice binding;GO:0050826//response to freezing	zma:100382916	-
GRMZM2G089836	-3.15774	1.13e-05	glycosyl hydrolases, putative, expressed	GO:0004553//hydrolase activity, hydrolyzing O-glycosyl compounds;GO:0005975//carbohydrate metabolic process;GO:0015232//heme transporter activity;GO:0015886//heme transport;GO:0016020//membrane;GO:0017004//cytochrome complex assembly;GO:0004553//hydrolase activity, hydrolyzing O-glycosyl compounds;GO:0005975//carbohydrate metabolic process	-	-
GRMZM2G090177	-1.21587	3.95e-06	C2 domain containing protein, putative, expressed	GO:0016020//membrane;GO:0051260//protein homooligomerization	zma:100273265	-
GRMZM2G090435	-2.08524	1e-08	expressed protein	GO:0042309//homoiothermy;GO:0050825//ice binding;GO:0050826//response to freezing	-	-
GRMZM2G090728	-1.8219	0.000385143	PMR5, putative, expressed	-	-	-
GRMZM2G092804	-1.77958	3.25e-07	-	GO:0016020//membrane;GO:0051260//protein homooligomerization	zma:100281170	-
GRMZM2G095206	-1.06089	2.61e-06	dehydrogenase/reductase SDR family member 12, putative, expressed	GO:0003824//catalytic activity;GO:0008152//metabolic process;GO:0008667//2,3-dihydro-2,3-dihydroxybenzoate dehydrogenase activity;GO:0009239//enterobactin biosynthetic process;GO:0016491//oxidoreductase activity;GO:0044237//cellular metabolic process;GO:0050662//coenzyme binding;GO:0055114//oxidation-reduction process;GO:0003824//catalytic activity;GO:0008152//metabolic process;GO:0008667//2,3-di…	zma:100192606	-
GRMZM2G096090	-1.27979	0.00130887	expressed protein	-	-	-
GRMZM2G096831	-1.33023	5.92e-05	lipase, putative, expressed	-	zma:100283391	-
GRMZM2G097032	-1.45774	0.000547545	expressed protein	-	-	-
GRMZM2G097135	-1.50077	0.00021484	IQ calmodulin-binding and BAG domain containing protein, putative, expressed	GO:0005515//protein binding;GO:0006915//apoptotic process	zma:100279586	-
GRMZM2G097283	-1.01189	8.54e-05	prenyltransferase, putative, expressed	GO:0004659//prenyltransferase activity;GO:0016021//integral to membrane	-	-
GRMZM2G097457	-1.6743	2.37e-13	pyruvate, phosphate dikinase, chloroplast precursor, putative, expressed	GO:0003824//catalytic activity;GO:0005524//ATP binding;GO:0016301//kinase activity;GO:0016310//phosphorylation;GO:0016772//transferase activity, transferring phosphorus-containing groups;GO:0050242//pyruvate, phosphate dikinase activity;GO:0003824//catalytic activity;GO:0005524//ATP binding;GO:0016301//kinase activity;GO:0016310//phosphorylation;GO:0016772//transferase activity, transferring phos…	-	-
GRMZM2G097989	-1.24552	0.00283247	glutathione S-transferase, putative, expressed	-	-	-
GRMZM2G098290	-1.01239	1.47e-05	glutamine synthetase, catalytic domain containing protein, expressed	GO:0004356//glutamate-ammonia ligase activity;GO:0006542//glutamine biosynthetic process;GO:0006807//nitrogen compound metabolic process;GO:0004356//glutamate-ammonia ligase activity;GO:0006542//glutamine biosynthetic process;GO:0006807//nitrogen compound metabolic process;GO:0004356//glutamate-ammonia ligase activity;GO:0006542//glutamine biosynthetic process;GO:0006807//nitrogen compound metabo…	zma:100279170	-
GRMZM2G098370	-1.07225	0.00113337	UTP--glucose-1-phosphate uridylyltransferase, putative, expressed	GO:0004181//metallocarboxypeptidase activity;GO:0006508//proteolysis;GO:0008152//metabolic process;GO:0008270//zinc ion binding;GO:0016779//nucleotidyltransferase activity;GO:0004181//metallocarboxypeptidase activity;GO:0006508//proteolysis;GO:0008152//metabolic process;GO:0008270//zinc ion binding;GO:0016779//nucleotidyltransferase activity;GO:0004181//metallocarboxypeptidase activity;GO:0006508…	zma:100382295	-
GRMZM2G099382	-1.22124	0.00531531	citrate transporter, putative, expressed	GO:0005215//transporter activity;GO:0006814//sodium ion transport;GO:0006835//dicarboxylic acid transport;GO:0015137//citrate transmembrane transporter activity;GO:0015746//citrate transport;GO:0016020//membrane;GO:0016021//integral to membrane;GO:0017153//sodium:dicarboxylate symporter activity;GO:0055085//transmembrane transport;GO:0005215//transporter activity;GO:0006814//sodium ion transport;…	-	-
GRMZM2G099907	-1.02018	1.51e-05	DCL, chloroplast precursor, putative, expressed	-	zma:100282044	-
GRMZM2G101130	-1.00402	3.09e-05	expressed protein	-	zma:100278071	-
GRMZM2G101617	-1.35752	5.57e-05	thylakoid lumenal 20 kDa protein, putative, expressed	-	zma:100278794	-
GRMZM2G102711	-1.74307	0.000100349	pre-mRNA-splicing factor, putative, expressed	GO:0005681//spliceosomal complex;GO:0005759//mitochondrial matrix;GO:0008380//RNA splicing	-	-
GRMZM2G102959	-2.13539	4.26e-06	ferredoxin--nitrite reductase, putative, expressed	GO:0016491//oxidoreductase activity;GO:0020037//heme binding;GO:0051536//iron-sulfur cluster binding;GO:0055114//oxidation-reduction process	zma:100384717	-
GRMZM2G103773	-1.62763	4.94e-06	cytochrome P450, putative, expressed	GO:0004497//monooxygenase activity;GO:0005506//iron ion binding;GO:0009055//electron carrier activity;GO:0020037//heme binding;GO:0055114//oxidation-reduction process	zma:100193331	zma01110//Biosynthesis of secondary metabolites;zma00905//Brassinosteroid biosynthesis;zma01100//Metabolic pathways
GRMZM2G104484	-1.162	0.00140798	OsSCP46 - Putative serine Carboxypeptidase homologue, expressed	GO:0004185//serine-type carboxypeptidase activity;GO:0006508//proteolysis	-	-
GRMZM2G104549	-1.25992	0.00225683	chlorophyll A-B binding protein, putative, expressed	-	zma:100282054	zma00196//Photosynthesis - antenna proteins;zma00196//Photosynthesis - antenna proteins;zma01100//Metabolic pathways;zma01100//Metabolic pathways
GRMZM2G105604	-1.17416	3.09e-05	siroheme synthase, putative, expressed	GO:0006779//porphyrin-containing compound biosynthetic process;GO:0008152//metabolic process;GO:0008168//methyltransferase activity;GO:0055114//oxidation-reduction process;GO:0006779//porphyrin-containing compound biosynthetic process;GO:0008152//metabolic process;GO:0008168//methyltransferase activity;GO:0055114//oxidation-reduction process	-	-
GRMZM2G106061	-1.00073	5.76e-05	elongation factor Tu, putative, expressed	GO:0003746//translation elongation factor activity;GO:0003924//GTPase activity;GO:0004871//signal transducer activity;GO:0005525//GTP binding;GO:0005622//intracellular;GO:0006414//translational elongation;GO:0007186//G-protein coupled receptor signaling pathway;GO:0019001//guanyl nucleotide binding	zma:100284040	zma04626//Plant-pathogen interaction
GRMZM2G106752	-1.08161	0.00104327	CPuORF19 - conserved peptide uORF-containing transcript, expressed	-	-	-
GRMZM2G108514	-2.13954	3.3e-05	decarboxylase, putative, expressed	GO:0006519//-;GO:0016831//carboxy-lyase activity;GO:0019752//carboxylic acid metabolic process;GO:0030170//pyridoxal phosphate binding	zma:100274380	zma00950//Isoquinoline alkaloid biosynthesis;zma01110//Biosynthesis of secondary metabolites;zma00350//Tyrosine metabolism;zma01100//Metabolic pathways
GRMZM2G108609	-2.01989	5.98e-07	terpene synthase, putative, expressed	GO:0000287//magnesium ion binding;GO:0008152//metabolic process;GO:0016829//lyase activity	zma:100501694	-
GRMZM2G110145	-1.57313	5.02e-06	CSLF6 - cellulose synthase-like family F; beta1,3;1,4 glucan synthase, expressed	GO:0016020//membrane;GO:0016760//cellulose synthase (UDP-forming) activity;GO:0030244//cellulose biosynthetic process;GO:0016020//membrane;GO:0016760//cellulose synthase (UDP-forming) activity;GO:0030244//cellulose biosynthetic process;GO:0016020//membrane;GO:0016760//cellulose synthase (UDP-forming) activity;GO:0030244//cellulose biosynthetic process	zma:100279584	-
GRMZM2G110192	-1.23466	4.3e-05	9-cis-epoxycarotenoid dioxygenase 1, chloroplast precursor, putative, expressed	-	-	-
GRMZM2G110277	-1.20074	4.54e-07	NADH dehydrogenase I subunit N, putative, expressed	-	zma:100192546	-
GRMZM2G110412	-1.55638	0.000117405	serine/threonine-protein kinase, putative, expressed	GO:0004672//protein kinase activity;GO:0004674//protein serine/threonine kinase activity;GO:0005524//ATP binding;GO:0006468//protein phosphorylation	-	-
GRMZM2G110657	-1.06837	0.0014128	PAP fibrillin family domain containing protein, expressed	GO:0005198//structural molecule activity;GO:0009507//chloroplast	zma:100281005	-
GRMZM2G111164	-1.0892	1.66e-07	haloacid dehalogenase-like hydrolase family protein, putative, expressed	GO:0019509//L-methionine salvage from methylthioadenosine;GO:0043874//acireductone synthase activity;GO:0046872//metal ion binding;GO:0003824//catalytic activity;GO:0008152//metabolic process;GO:0019509//L-methionine salvage from methylthioadenosine;GO:0043874//acireductone synthase activity;GO:0046872//metal ion binding;GO:0003824//catalytic activity;GO:0008152//metabolic process;GO:0019509//L-m…	-	-
GRMZM2G111637	-1.23078	0.00341708	-	-	-	-
GRMZM2G112686	-1.34031	0.000101114	GDSL-like lipase/acylhydrolase, putative, expressed	GO:0006629//lipid metabolic process;GO:0016788//hydrolase activity, acting on ester bonds;GO:0006629//lipid metabolic process;GO:0016788//hydrolase activity, acting on ester bonds	-	-
GRMZM2G113033	-1.26821	7.35e-06	ribulose bisphosphate carboxylase small chain, chloroplast precursor, putative, expressed	GO:0015977//carbon fixation;GO:0016984//ribulose-bisphosphate carboxylase activity;GO:0015977//carbon fixation;GO:0016984//ribulose-bisphosphate carboxylase activity	zma:100279574	-
GRMZM2G113228	-1.45836	0.000192711	endonuclease III-like protein 1, putative, expressed	GO:0003677//DNA binding;GO:0003824//catalytic activity;GO:0004519//endonuclease activity;GO:0006281//DNA repair;GO:0006284//base-excision repair;GO:0051539//4 iron, 4 sulfur cluster binding;GO:0003677//DNA binding;GO:0003824//catalytic activity;GO:0004519//endonuclease activity;GO:0006281//DNA repair;GO:0006284//base-excision repair;GO:0051539//4 iron, 4 sulfur cluster binding	-	-
GRMZM2G114503	-2.22434	4.1e-11	MYB family transcription factor, putative, expressed	GO:0003677//DNA binding	zma:100281018	-
GRMZM2G114893	-1.27916	0.000627212	zinc finger family protein, putative, expressed	GO:0016068//type I hypersensitivity;GO:0042309//homoiothermy;GO:0050825//ice binding;GO:0050826//response to freezing	-	-
GRMZM2G115658	-1.0037	0.00459464	major facilitator superfamily antiporter, putative, expressed	GO:0055085//transmembrane transport;GO:0015520//tetracycline:hydrogen antiporter activity;GO:0015904//tetracycline transport;GO:0016021//integral to membrane;GO:0046677//response to antibiotic;GO:0055085//transmembrane transport	zma:100192005	-
GRMZM2G116029	-1.28721	0.00113893	expressed protein	-	zma:100275498	-
GRMZM2G116966	-1.11122	8.81e-05	SAM dependent carboxyl methyltransferase, putative, expressed	GO:0008168//methyltransferase activity	zma:100281293	-
GRMZM2G117412	-1.04677	2.25e-05	chlorophyll A-B binding protein, putative, expressed	-	-	-
GRMZM2G117930	-1.77193	2.17e-05	-	GO:0000287//magnesium ion binding;GO:0004427//inorganic diphosphatase activity;GO:0005737//cytoplasm;GO:0006796//phosphate-containing compound metabolic process	-	-
GRMZM2G118950	-1.13287	0.00277982	ammonium transporter protein, putative, expressed	GO:0006810//transport;GO:0008519//ammonium transmembrane transporter activity;GO:0016020//membrane;GO:0055085//transmembrane transport	zma:100273369	-
GRMZM2G118951	-1.1995	0.000598395	harpin-induced protein 1 domain containing protein, expressed	-	zma:100273348	-
GRMZM2G119186	-1.52384	4.5e-05	expressed protein	GO:0016872//intramolecular lyase activity;GO:0042398//cellular modified amino acid biosynthetic process;GO:0016872//intramolecular lyase activity;GO:0042398//cellular modified amino acid biosynthetic process	zma:100275381	-
GRMZM2G121878	-1.07282	5.39e-07	carbonic anhydrase, chloroplast precursor, putative, expressed	GO:0004089//carbonate dehydratase activity;GO:0008270//zinc ion binding;GO:0015976//carbon utilization;GO:0004089//carbonate dehydratase activity;GO:0008270//zinc ion binding;GO:0015976//carbon utilization;GO:0004089//carbonate dehydratase activity;GO:0008270//zinc ion binding;GO:0015976//carbon utilization;GO:0004089//carbonate dehydratase activity;GO:0008270//zinc ion binding;GO:0015976//carbon…	zma:100281456	zma00910//Nitrogen metabolism
GRMZM2G122277	-1.587	2.45e-07	CSLF6 - cellulose synthase-like family F; beta1,3;1,4 glucan synthase, expressed	GO:0016020//membrane;GO:0016760//cellulose synthase (UDP-forming) activity;GO:0030244//cellulose biosynthetic process;GO:0016020//membrane;GO:0016760//cellulose synthase (UDP-forming) activity;GO:0030244//cellulose biosynthetic process	zma:100382337	-
GRMZM2G122296	-1.29528	0.000246498	CPuORF25 - conserved peptide uORF-containing transcript, expressed	GO:0008152//metabolic process;GO:0008168//methyltransferase activity;GO:0008610//lipid biosynthetic process	-	-
GRMZM2G122337	-1.19561	1.2e-06	2Fe-2S iron-sulfur cluster binding domain containing protein, expressed	GO:0009055//electron carrier activity;GO:0022900//electron transport chain;GO:0051536//iron-sulfur cluster binding;GO:0051537//2 iron, 2 sulfur cluster binding	None	-
GRMZM2G122762	-1.99305	1.83e-09	THION18 - Plant thionin family protein precursor, expressed	-	-	-
GRMZM2G123212	-1.70564	0.000971423	zinc finger, C3HC4 type domain containing protein, expressed	GO:0003677//DNA binding;GO:0004879//ligand-activated sequence-specific DNA binding RNA polymerase II transcription factor activity;GO:0005515//protein binding;GO:0005634//nucleus;GO:0006355//regulation of transcription, DNA-dependent;GO:0008270//zinc ion binding	zma:100285280	-
GRMZM2G123450	-1.39801	0.000323707	protein kinase domain containing protein, expressed	-	-	-
GRMZM2G123719	-1.56696	8.74e-11	elongation factor, putative, expressed	GO:0003746//translation elongation factor activity;GO:0003924//GTPase activity;GO:0005525//GTP binding;GO:0005622//intracellular;GO:0006414//translational elongation	zma:100384846	-
GRMZM2G124179	-2.18873	0.00167537	NLI interacting factor-like phosphatase, putative, expressed	GO:0016791//phosphatase activity	-	-
GRMZM2G125529	-1.12466	2.13e-05	RNA recognition motif containing protein, putative, expressed	GO:0003676//nucleic acid binding;GO:0003677//DNA binding;GO:0004879//ligand-activated sequence-specific DNA binding RNA polymerase II transcription factor activity;GO:0005634//nucleus;GO:0006355//regulation of transcription, DNA-dependent	-	-
GRMZM2G125823	-1.37324	5.69e-08	heparanase-like protein precursor, putative, expressed	-	-	-
GRMZM2G126182	-1.55961	0.00195696	LSM domain containing protein, expressed	-	-	-
GRMZM2G127421	-1.40289	1.13e-05	chlorophyllase-2, chloroplast precursor, putative, expressed	-	zma:100191887	zma01110//Biosynthesis of secondary metabolites;zma00860//Porphyrin and chlorophyll metabolism;zma01100//Metabolic pathways
GRMZM2G128072	-1.05093	1.95e-06	-	-	zma:100275810	-
GRMZM2G128922	-1.45602	9.81e-08	aspartic proteinase nepenthesin-1 precursor, putative, expressed	GO:0004190//aspartic-type endopeptidase activity;GO:0006508//proteolysis;GO:0004190//aspartic-type endopeptidase activity;GO:0006508//proteolysis	None	-
GRMZM2G129209	-1.10099	0.000689735	omega-3 fatty acid desaturase, chloroplast precursor, putative, expressed	GO:0006629//lipid metabolic process;GO:0016491//oxidoreductase activity;GO:0055114//oxidation-reduction process	zma:100281245	zma01040//Biosynthesis of unsaturated fatty acids
GRMZM2G129453	-1.23154	0.000672605	desaturase/cytochrome b5 protein, putative, expressed	GO:0005506//iron ion binding;GO:0006629//lipid metabolic process;GO:0006633//fatty acid biosynthetic process;GO:0016491//oxidoreductase activity;GO:0016717//oxidoreductase activity, acting on paired donors, with oxidation of a pair of donors resulting in the reduction of molecular oxygen to two molecules of water;GO:0020037//heme binding;GO:0055114//oxidation-reduction process;GO:0005506//iron io…	zma:100191970	-
GRMZM2G130049	-1.10621	0.0020165	ATCHX, putative, expressed	GO:0006812//cation transport;GO:0006835//dicarboxylic acid transport;GO:0015299//solute:hydrogen antiporter activity;GO:0016020//membrane;GO:0016021//integral to membrane;GO:0017153//sodium:dicarboxylate symporter activity;GO:0055085//transmembrane transport	-	-
GRMZM2G130358	-1.07008	9.37e-05	50S ribosomal protein L31, putative, expressed	GO:0003735//structural constituent of ribosome;GO:0005622//intracellular;GO:0005840//ribosome;GO:0006412//translation;GO:0003735//structural constituent of ribosome;GO:0005622//intracellular;GO:0005840//ribosome;GO:0006412//translation	zma:100216899	-
GRMZM2G131165	-1.13012	3.17e-05	transferase family protein, putative, expressed	GO:0016747//transferase activity, transferring acyl groups other than amino-acyl groups	zma:100281073	-
GRMZM2G131205	-1.32159	6.52e-07	-	GO:0003824//catalytic activity;GO:0003854//3-beta-hydroxy-delta5-steroid dehydrogenase activity;GO:0006694//steroid biosynthetic process;GO:0008152//metabolic process;GO:0016491//oxidoreductase activity;GO:0044237//cellular metabolic process;GO:0050662//coenzyme binding	-	-
GRMZM2G131749	-1.38147	0.00313994	leucine-rich repeat receptor protein kinase EXS precursor, putative, expressed	GO:0005515//protein binding	-	-
GRMZM2G131836	-1.73852	1.74e-05	dehydrogenase, putative, expressed	GO:0003824//catalytic activity;GO:0003854//3-beta-hydroxy-delta5-steroid dehydrogenase activity;GO:0006694//steroid biosynthetic process;GO:0008152//metabolic process;GO:0009058//biosynthetic process;GO:0016491//oxidoreductase activity;GO:0044237//cellular metabolic process;GO:0050662//coenzyme binding;GO:0003824//catalytic activity;GO:0003854//3-beta-hydroxy-delta5-steroid dehydrogenase activity…	-	-
GRMZM2G131912	-1.69453	1.35e-09	pectate lyase precursor, putative, expressed	-	zma:100273705	zma00040//Pentose and glucuronate interconversions;zma00040//Pentose and glucuronate interconversions
GRMZM2G132331	-1.42253	0.000261605	GDSL-like lipase/acylhydrolase, putative, expressed	GO:0006629//lipid metabolic process;GO:0016788//hydrolase activity, acting on ester bonds	-	-
GRMZM2G132607	-1.17066	0.0012738	-	GO:0004747//ribokinase activity;GO:0006014//D-ribose metabolic process	-	-
GRMZM2G133175	-1.07218	0.00175218	adhesive/proline-rich protein, putative, expressed	-	zma:100280992	-
GRMZM2G133684	-2.82943	3.13e-09	integral membrane HPP family protein, putative, expressed	-	-	-
GRMZM2G133844	-1.04386	2.37e-06	expressed protein	-	-	-
GRMZM2G136219	-1.16061	0.00174809	kinesin motor domain containing protein, putative, expressed	GO:0003677//DNA binding;GO:0003777//microtubule motor activity;GO:0003824//catalytic activity;GO:0005524//ATP binding;GO:0006281//DNA repair;GO:0007018//microtubule-based movement;GO:0003677//DNA binding;GO:0003777//microtubule motor activity;GO:0003824//catalytic activity;GO:0005524//ATP binding;GO:0006281//DNA repair;GO:0007018//microtubule-based movement;GO:0003677//DNA binding;GO:0003777//mic…	-	-
GRMZM2G136857	-1.47376	6.26e-05	methyltransferase, putative, expressed	GO:0008168//methyltransferase activity;GO:0008168//methyltransferase activity	-	-
GRMZM2G136910	-1.08659	1.05e-06	abscisic stress-ripening, putative, expressed	GO:0006950//response to stress	-	-
GRMZM2G137329	-1.12018	0.00060235	LTPL151 - Protease inhibitor/seed storage/LTP family protein precursor, expressed	GO:0042309//homoiothermy;GO:0050825//ice binding;GO:0050826//response to freezing	zma:100382521	-
GRMZM2G137352	-1.55356	6.59e-05	remorin, putative, expressed	-	-	-
GRMZM2G137498	-1.09525	0.000107354	peptide chain release factor 2, putative, expressed	GO:0005737//cytoplasm;GO:0006415//translational termination;GO:0016149//translation release factor activity, codon specific;GO:0005737//cytoplasm;GO:0006415//translational termination;GO:0016149//translation release factor activity, codon specific;GO:0005737//cytoplasm;GO:0006415//translational termination;GO:0016149//translation release factor activity, codon specific	zma:100216914	-
GRMZM2G138248	-1.22981	0.000884878	cytochrome P450, putative, expressed	GO:0004497//monooxygenase activity;GO:0005506//iron ion binding;GO:0009055//electron carrier activity;GO:0020037//heme binding;GO:0055114//oxidation-reduction process	-	-
GRMZM2G138258	-1.21266	1.94e-05	expressed protein	-	-	-
GRMZM2G139123	-1.23332	0.00019434	expressed protein	GO:0006729//tetrahydrobiopterin biosynthetic process;GO:0008124//4-alpha-hydroxytetrahydrobiopterin dehydratase activity	zma:100277322	-
GRMZM2G139250	-1.46773	0.000178255	leaf senescence related protein, putative, expressed	GO:0003677//DNA binding;GO:0004879//ligand-activated sequence-specific DNA binding RNA polymerase II transcription factor activity;GO:0005634//nucleus;GO:0006355//regulation of transcription, DNA-dependent;GO:0042309//homoiothermy;GO:0050825//ice binding;GO:0050826//response to freezing	-	-
GRMZM2G139963	-1.37233	6.22e-06	homeobox associated leucine zipper, putative, expressed	GO:0003677//DNA binding;GO:0003700//sequence-specific DNA binding transcription factor activity;GO:0005634//nucleus;GO:0006355//regulation of transcription, DNA-dependent;GO:0030528//transcription regulator activity;GO:0043565//sequence-specific DNA binding	zma:100283939	-
GRMZM2G140996	-1.06029	0.00285346	O-methyltransferase, putative, expressed	GO:0004867//serine-type endopeptidase inhibitor activity;GO:0008168//methyltransferase activity;GO:0008171//O-methyltransferase activity;GO:0046983//protein dimerization activity	zma:100282209	-
GRMZM2G143050	-1.26554	0.0007488	expressed protein	GO:0003700//sequence-specific DNA binding transcription factor activity;GO:0005622//intracellular;GO:0006355//regulation of transcription, DNA-dependent	zma:100275397	-
GRMZM2G143469	-1.02962	2.26e-06	high light inducible protein, putative, expressed	-	-	-
GRMZM2G143756	-1.60562	1.94e-05	white-brown complex homolog protein, putative, expressed	GO:0000166//nucleotide binding;GO:0005524//ATP binding;GO:0016020//membrane;GO:0016887//ATPase activity;GO:0017111//nucleoside-triphosphatase activity	-	-
GRMZM2G145579	-1.58663	0.00175263	BEE 1, putative, expressed	GO:0005634//nucleus;GO:0030528//transcription regulator activity;GO:0045449//-;GO:0005634//nucleus;GO:0030528//transcription regulator activity;GO:0045449//-	-	-
GRMZM2G145589	-1.23102	2.59e-05	OsSub35 - Putative Subtilisin homologue, expressed	GO:0004252//serine-type endopeptidase activity;GO:0006508//proteolysis;GO:0042802//identical protein binding;GO:0043086//negative regulation of catalytic activity	zma:100191892	-
GRMZM2G146437	-1.23168	7.89e-05	dehydrodolichyl diphosphate synthase, putative, expressed	GO:0016765//transferase activity, transferring alkyl or aryl (other than methyl) groups	zma:100284572	zma01110//Biosynthesis of secondary metabolites;zma00900//Terpenoid backbone biosynthesis
GRMZM2G147221	-1.03455	0.000349025	cellulase, putative, expressed	GO:0004553//hydrolase activity, hydrolyzing O-glycosyl compounds;GO:0005975//carbohydrate metabolic process;GO:0004553//hydrolase activity, hydrolyzing O-glycosyl compounds;GO:0005975//carbohydrate metabolic process;GO:0004553//hydrolase activity, hydrolyzing O-glycosyl compounds;GO:0005975//carbohydrate metabolic process	zma:100284407	-
GRMZM2G147279	-2.1333	5.46e-12	expressed protein	-	zma:100275488	-
GRMZM2G147491	-2.16054	6.64e-05	O-methyltransferase, putative, expressed	GO:0008168//methyltransferase activity;GO:0008171//O-methyltransferase activity;GO:0046983//protein dimerization activity	zma:100193561	-
GRMZM2G147544	-1.25153	0.00511543	expressed protein	-	-	-
GRMZM2G147787	-1.16941	6.46e-05	expressed protein	GO:0004952//dopamine receptor activity;GO:0007186//G-protein coupled receptor signaling pathway;GO:0016021//integral to membrane;GO:0042309//homoiothermy;GO:0050825//ice binding;GO:0050826//response to freezing	-	-
GRMZM2G148884	-1.05516	0.000821928	plastocyanin-like domain containing protein, putative, expressed	GO:0005507//copper ion binding;GO:0009055//electron carrier activity;GO:0016068//type I hypersensitivity;GO:0005507//copper ion binding;GO:0009055//electron carrier activity	-	-
GRMZM2G149317	-1.07707	1.3e-05	phytoene synthase, chloroplast precursor, putative, expressed	GO:0009058//biosynthetic process;GO:0016740//transferase activity;GO:0009058//biosynthetic process;GO:0016740//transferase activity;GO:0009058//biosynthetic process;GO:0016740//transferase activity	zma:542686	zma01110//Biosynthesis of secondary metabolites;zma00906//Carotenoid biosynthesis;zma01100//Metabolic pathways
GRMZM2G149556	-1.003	0.000219821	seed specific protein Bn15D1B, putative, expressed	-	-	-
GRMZM2G150030	-1.07839	0.000192126	Rf1, mitochondrial precursor, putative, expressed	-	zma:100383543	-
GRMZM2G150217	-1.21729	0.00136002	proline-rich family protein, putative, expressed	-	-	-
GRMZM2G150260	-2.14778	1.92e-06	MYB family transcription factor, putative, expressed	GO:0003677//DNA binding	zma:100284746	-
GRMZM2G150363	-1.70113	2.94e-11	9-cis-epoxycarotenoid dioxygenase 1, chloroplast precursor, putative, expressed	GO:0001539//ciliary or flagellar motility;GO:0005198//structural molecule activity;GO:0009428//bacterial-type flagellum basal body, distal rod, P ring;GO:0030288//outer membrane-bounded periplasmic space	-	-
GRMZM2G150724	-1.90687	3.56e-05	rho GDP-dissociation inhibitor 1, putative, expressed	GO:0005094//Rho GDP-dissociation inhibitor activity;GO:0005737//cytoplasm	zma:100191557	-
GRMZM2G151992	-1.13506	2.04e-05	haloacid dehalogenase-like hydrolase family protein, putative, expressed	GO:0003824//catalytic activity;GO:0008152//metabolic process;GO:0016787//hydrolase activity	zma:100283697	-
GRMZM2G152105	-1.10333	1.88e-05	3-oxoacyl-synthase, putative, expressed	GO:0003824//catalytic activity;GO:0006633//fatty acid biosynthetic process;GO:0008152//metabolic process;GO:0016747//transferase activity, transferring acyl groups other than amino-acyl groups;GO:0003824//catalytic activity;GO:0008152//metabolic process;GO:0003824//catalytic activity;GO:0008152//metabolic process	-	-
GRMZM2G152328	-1.04423	0.00444765	actin, putative, expressed	GO:0005515//protein binding;GO:0005524//ATP binding;GO:0005515//protein binding;GO:0005524//ATP binding	-	-
GRMZM2G152447	-1.29493	6.77e-05	Ser/Thr protein phosphatase family protein, putative, expressed	GO:0016787//hydrolase activity	-	-
GRMZM2G152975	-1.48694	1.53e-05	dehydrogenase, putative, expressed	GO:0008270//zinc ion binding;GO:0016491//oxidoreductase activity;GO:0055114//oxidation-reduction process	zma:100383565	-
GRMZM2G154628	-1.17951	1.49e-05	aquaporin protein, putative, expressed	GO:0005215//transporter activity;GO:0006810//transport;GO:0016020//membrane;GO:0016021//integral to membrane;GO:0055085//transmembrane transport	zma:541890	-
GRMZM2G155253	-1.10076	1.13e-05	fructose-bisphospate aldolase isozyme, putative, expressed	GO:0004332//fructose-bisphosphate aldolase activity;GO:0006096//glycolysis;GO:0004332//fructose-bisphosphate aldolase activity;GO:0006096//glycolysis	zma:100272845	zma01110//Biosynthesis of secondary metabolites;zma00030//Pentose phosphate pathway;zma00010//Glycolysis / Gluconeogenesis;zma00051//Fructose and mannose metabolism;zma01100//Metabolic pathways;zma00710//Carbon fixation in photosynthetic organisms
GRMZM2G155962	-1.35866	0.000133944	amidohydrolase family protein, expressed	GO:0003824//catalytic activity;GO:0008152//metabolic process;GO:0003824//catalytic activity;GO:0008152//metabolic process	None	-
GRMZM2G156754	-1.14935	0.00232163	glutaredoxin, putative, expressed	GO:0009055//electron carrier activity;GO:0015035//protein disulfide oxidoreductase activity;GO:0045454//cell redox homeostasis	-	-
GRMZM2G157953	-1.17486	0.000176299	expressed protein	-	zma:100275885	-
GRMZM2G159119	-1.00678	0.00176317	MYB family transcription factor, putative, expressed	-	zma:100216751	-
GRMZM2G159581	-1.02164	0.000332015	TraB family protein, putative, expressed	-	-	-
GRMZM2G160268	-1.0218	9.73e-07	chlorophyll A-B binding protein, putative, expressed	-	-	-
GRMZM2G160541	-1.14919	0.00301215	phenylalanine ammonia-lyase, putative, expressed	GO:0003824//catalytic activity;GO:0005737//cytoplasm;GO:0006559//L-phenylalanine catabolic process;GO:0009058//biosynthetic process;GO:0016841//ammonia-lyase activity;GO:0003824//catalytic activity;GO:0005737//cytoplasm;GO:0006559//L-phenylalanine catabolic process;GO:0009058//biosynthetic process;GO:0016841//ammonia-lyase activity;GO:0003824//catalytic activity;GO:0005737//cytoplasm;GO:0006559//…	-	-
GRMZM2G161154	-1.49621	2.32e-08	metallothionein, putative, expressed	GO:0046872//metal ion binding	None	-
GRMZM2G161306	-1.02461	0.000414787	rubredoxin family protein, putative, expressed	GO:0009055//electron carrier activity;GO:0046872//metal ion binding	-	-
GRMZM2G161459	-1.28481	2.47e-06	peptide transporter PTR2, putative, expressed	GO:0000166//nucleotide binding;GO:0004812//aminoacyl-tRNA ligase activity;GO:0005215//transporter activity;GO:0005524//ATP binding;GO:0005737//cytoplasm;GO:0006412//translation;GO:0006418//tRNA aminoacylation for protein translation;GO:0006857//oligopeptide transport;GO:0016020//membrane;GO:0000166//nucleotide binding;GO:0004812//aminoacyl-tRNA ligase activity;GO:0005215//transporter activity;GO:…	-	-
GRMZM2G162282	-1.36346	4.67e-07	AAA-type ATPase family protein, putative, expressed	GO:0000166//nucleotide binding;GO:0005524//ATP binding;GO:0017111//nucleoside-triphosphatase activity	zma:100382265	-
GRMZM2G162529	-1.1196	2.87e-07	phosphoribulokinase/Uridine kinase family protein, expressed	GO:0000166//nucleotide binding;GO:0005524//ATP binding;GO:0005975//carbohydrate metabolic process;GO:0008152//metabolic process;GO:0008974//phosphoribulokinase activity;GO:0016301//kinase activity;GO:0016773//phosphotransferase activity, alcohol group as acceptor;GO:0017111//nucleoside-triphosphatase activity	zma:100282845	zma01100//Metabolic pathways;zma00710//Carbon fixation in photosynthetic organisms
GRMZM2G162755	-1.68605	0.000221854	anthocyanidin 3-O-glucosyltransferase, putative, expressed	GO:0008152//metabolic process;GO:0016758//transferase activity, transferring hexosyl groups	zma:100281608	-
GRMZM2G163407	-1.02086	3.24e-05	-	-	zma:100276610	-
GRMZM2G163809	-1.09329	5.79e-05	polyprenyl synthetase, putative, expressed	GO:0008299//isoprenoid biosynthetic process;GO:0009842//-;GO:0015979//photosynthesis;GO:0016765//transferase activity, transferring alkyl or aryl (other than methyl) groups;GO:0008299//isoprenoid biosynthetic process;GO:0009842//-;GO:0015979//photosynthesis;GO:0016765//transferase activity, transferring alkyl or aryl (other than methyl) groups;GO:0008299//isoprenoid biosynthetic process;GO:000829…	-	-
GRMZM2G164318	-1.36986	4.31e-10	fatty acid hydroxylase, putative, expressed	GO:0005506//iron ion binding;GO:0005783//endoplasmic reticulum;GO:0006633//fatty acid biosynthetic process;GO:0016491//oxidoreductase activity;GO:0055114//oxidation-reduction process	-	-
GRMZM2G164470	-1.63831	4.12e-11	DUF221 domain containing protein, expressed	GO:0016020//membrane	-	-
GRMZM2G164558	-1.13027	5.44e-06	cytochrome b6f complex subunit, putative, expressed	GO:0009512//cytochrome b6f complex	zma:100281020	-
GRMZM2G164814	-2.05873	0.000370775	amino acid transporter, putative, expressed	-	zma:100282656	-
GRMZM2G165192	-1.23449	0.000375116	transferase family protein, putative, expressed	GO:0016747//transferase activity, transferring acyl groups other than amino-acyl groups	zma:100285433	-
GRMZM2G165972	-1.29087	1.35e-06	heat stress transcription factor, putative, expressed	GO:0003700//sequence-specific DNA binding transcription factor activity;GO:0005634//nucleus;GO:0006355//regulation of transcription, DNA-dependent;GO:0043565//sequence-specific DNA binding;GO:0003700//sequence-specific DNA binding transcription factor activity;GO:0005634//nucleus;GO:0006355//regulation of transcription, DNA-dependent;GO:0043565//sequence-specific DNA binding;GO:0003700//sequence-…	zma:100280131	-
GRMZM2G166719	-1.40641	6.92e-06	protein kinase domain containing protein, expressed	GO:0004672//protein kinase activity;GO:0004674//protein serine/threonine kinase activity;GO:0005524//ATP binding;GO:0006468//protein phosphorylation	-	-
GRMZM2G167126	-1.0527	0.00059021	-	-	-	-
GRMZM2G167253	-1.51099	0.00337952	receptor-like protein kinase HAIKU2 precursor, putative, expressed	GO:0004672//protein kinase activity;GO:0004674//protein serine/threonine kinase activity;GO:0005515//protein binding;GO:0005524//ATP binding;GO:0006468//protein phosphorylation	-	-
GRMZM2G167438	-1.55421	0.000550827	3-ketoacyl-CoA synthase precursor, putative, expressed	GO:0003824//catalytic activity;GO:0006633//fatty acid biosynthetic process;GO:0008152//metabolic process;GO:0008415//-;GO:0008610//lipid biosynthetic process;GO:0016020//membrane;GO:0016747//transferase activity, transferring acyl groups other than amino-acyl groups;GO:0003824//catalytic activity;GO:0006633//fatty acid biosynthetic process;GO:0008152//metabolic process;GO:0008415//-;GO:0008610//l…	zma:100286081	-
GRMZM2G168439	-1.68841	0.000365705	aquaporin protein, putative, expressed	GO:0005215//transporter activity;GO:0006810//transport;GO:0016020//membrane;GO:0016021//integral to membrane;GO:0055085//transmembrane transport	-	-
GRMZM2G169458	-1.36668	2.49e-07	aldehyde dehydrogenase, putative, expressed	GO:0004030//aldehyde dehydrogenase [NAD(P)+] activity;GO:0006081//cellular aldehyde metabolic process;GO:0008152//metabolic process;GO:0016491//oxidoreductase activity;GO:0055114//oxidation-reduction process;GO:0008152//metabolic process;GO:0016491//oxidoreductase activity;GO:0055114//oxidation-reduction process	-	-
GRMZM2G170044	-1.2779	0.000350186	LTPL84 - Protease inhibitor/seed storage/LTP family protein precursor, expressed	GO:0006869//lipid transport;GO:0008289//lipid binding;GO:0042309//homoiothermy;GO:0050825//ice binding;GO:0050826//response to freezing	zma:100384277	-
GRMZM2G170413	-1.19357	0.00056635	zinc finger, C3HC4 type domain containing protein, expressed	GO:0005515//protein binding;GO:0008270//zinc ion binding	-	-
GRMZM2G171333	-1.12232	5.79e-06	expressed protein	GO:0042309//homoiothermy;GO:0050825//ice binding;GO:0050826//response to freezing	zma:100275508	-
GRMZM2G171408	-2.22786	4.01e-07	spotted leaf 11, putative, expressed	GO:0005488//binding;GO:0005488//binding;GO:0005488//binding;GO:0005488//binding;GO:0005488//binding	zma:100194379	-
GRMZM2G171781	-1.30739	0.00185952	MYB family transcription factor, putative, expressed	GO:0003677//DNA binding	-	-
GRMZM2G172834	-1.28402	0.00125992	annexin, putative, expressed	GO:0005509//calcium ion binding;GO:0005544//calcium-dependent phospholipid binding	zma:100280951	-
GRMZM2G173413	-2.15368	6.78e-06	-	GO:0000256//allantoin catabolic process;GO:0004038//allantoinase activity;GO:0008270//zinc ion binding;GO:0016787//hydrolase activity	-	-
GRMZM2G173419	-1.7515	5.9e-06	expressed protein	GO:0016068//type I hypersensitivity;GO:0042309//homoiothermy;GO:0050825//ice binding;GO:0050826//response to freezing	-	-
GRMZM2G174799	-1.71504	0.000821865	fasciclin domain containing protein, expressed	GO:0003677//DNA binding;GO:0004879//ligand-activated sequence-specific DNA binding RNA polymerase II transcription factor activity;GO:0005634//nucleus;GO:0006355//regulation of transcription, DNA-dependent;GO:0003677//DNA binding;GO:0004879//ligand-activated sequence-specific DNA binding RNA polymerase II transcription factor activity;GO:0005634//nucleus;GO:0006355//regulation of transcription, D…	-	-
GRMZM2G175019	-1.08054	0.00350751	expressed protein	-	None	-
GRMZM2G175989	-1.04067	6.83e-05	expressed protein	-	zma:100275523	-
GRMZM2G176173	-1.1929	3.9e-05	CCT/B-box zinc finger protein, putative, expressed	GO:0005622//intracellular;GO:0008270//zinc ion binding	zma:100383826	-
GRMZM2G176209	-2.62642	4.46e-09	aquaporin protein, putative, expressed	GO:0005215//transporter activity;GO:0006810//transport;GO:0016020//membrane;GO:0005215//transporter activity;GO:0006810//transport;GO:0016020//membrane;GO:0005215//transporter activity;GO:0006810//transport;GO:0016020//membrane;GO:0005215//transporter activity;GO:0006810//transport;GO:0016020//membrane;GO:0005215//transporter activity;GO:0006810//transport;GO:0016020//membrane	zma:541885	-
GRMZM2G177019	-1.37483	0.000381032	expressed protein	-	zma:100276908	-
GRMZM2G177169	-1.28261	1.3e-06	pentatricopeptide, putative, expressed	-	zma:100302579	-
GRMZM2G177424	-1.10332	3.97e-05	O-methyltransferase, putative, expressed	GO:0008168//methyltransferase activity;GO:0008171//O-methyltransferase activity;GO:0046983//protein dimerization activity	zma:100193067	-
GRMZM2G177458	-1.67178	0.00027836	-	-	zma:100384088	-
GRMZM2G178199	-1.58907	2.24e-05	dirigent, putative, expressed	-	zma:100274585	-
GRMZM2G178287	-1.3345	0.00148282	peptidyl-prolyl cis-trans isomerase, putative, expressed	GO:0003755//peptidyl-prolyl cis-trans isomerase activity;GO:0006457//protein folding	-	-
GRMZM2G178289	-1.67376	0.000125004	expressed protein	-	zma:100277934	-
GRMZM2G178693	-2.31224	2.13e-11	aquaporin protein, putative, expressed	GO:0005215//transporter activity;GO:0006810//transport;GO:0016020//membrane;GO:0016021//integral to membrane;GO:0055085//transmembrane transport	zma:542619	-
GRMZM2G178775	-1.11431	0.000287919	putativ eribonuclease P, putative, expressed	-	zma:100273330	-
GRMZM2G180283	-1.27037	0.00492078	UDP-glucoronosyl and UDP-glucosyl transferase, putative, expressed	GO:0008152//metabolic process;GO:0016758//transferase activity, transferring hexosyl groups;GO:0008152//metabolic process;GO:0016758//transferase activity, transferring hexosyl groups	zma:100272786	-
GRMZM2G180430	-1.44648	7.88e-06	protein phosphatase 2C, putative, expressed	GO:0003824//catalytic activity;GO:0003824//catalytic activity;GO:0003824//catalytic activity	zma:100191216	-
GRMZM2G180559	-1.85908	8.84e-05	expressed protein	GO:0001539//ciliary or flagellar motility;GO:0003774//motor activity;GO:0009288//bacterial-type flagellum;GO:0042309//homoiothermy;GO:0050825//ice binding;GO:0050826//response to freezing	-	-
GRMZM2G181484	-1.47965	6.41e-08	expressed protein	-	-	-
GRMZM2G181546	-1.17666	1.08e-06	-	-	-	-
GRMZM2G301885	-1.07094	5.04e-06	transporter family protein, putative, expressed	GO:0005215//transporter activity;GO:0006810//transport;GO:0016020//membrane;GO:0016021//integral to membrane;GO:0022891//substrate-specific transmembrane transporter activity;GO:0055085//transmembrane transport;GO:0005215//transporter activity;GO:0006810//transport;GO:0016020//membrane;GO:0016021//integral to membrane;GO:0022891//substrate-specific transmembrane transporter activity;GO:0055085//t…	zma:100274325	-
GRMZM2G303775	-1.32677	0.00112674	expressed protein	-	zma:100277642	-
GRMZM2G303964	-1.72035	4.42e-05	U-box domain containing protein, expressed	GO:0000151//ubiquitin ligase complex;GO:0004842//ubiquitin-protein ligase activity;GO:0005488//binding;GO:0016567//protein ubiquitination;GO:0042309//homoiothermy;GO:0050825//ice binding;GO:0050826//response to freezing	zma:100280896	-
GRMZM2G310431	-1.49409	0.00131489	DnaK family protein, putative, expressed	GO:0005524//ATP binding;GO:0005975//carbohydrate metabolic process;GO:0016773//phosphotransferase activity, alcohol group as acceptor	-	-
GRMZM2G312244	-1.16288	1.05e-05	zinc finger family protein, putative, expressed	GO:0005622//intracellular;GO:0008270//zinc ion binding	-	-
GRMZM2G314094	-1.10698	0.00154196	pyrophosphate--fructose 6-phosphate 1-phosphotransferase subunit alpha, putative, expressed	GO:0003872//6-phosphofructokinase activity;GO:0005945//6-phosphofructokinase complex;GO:0006096//glycolysis	-	-
GRMZM2G316136	-1.18101	0.000780968	CAMK_KIN1/SNF1/Nim1_like.31 - CAMK includes calcium/calmodulin depedent protein kinases, expressed	GO:0004672//protein kinase activity;GO:0004674//protein serine/threonine kinase activity;GO:0005524//ATP binding;GO:0006468//protein phosphorylation;GO:0007165//signal transduction;GO:0004672//protein kinase activity;GO:0004674//protein serine/threonine kinase activity;GO:0005524//ATP binding;GO:0006468//protein phosphorylation;GO:0007165//signal transduction	zma:100281661	-
GRMZM2G318662	-1.085	0.000651242	-	-	None	-
GRMZM2G321053	-1.5986	3.5e-08	expressed protein	GO:0016068//type I hypersensitivity;GO:0016068//type I hypersensitivity	-	-
GRMZM2G325513	-2.40291	1.87e-07	AP2 domain containing protein, expressed	GO:0003677//DNA binding;GO:0003700//sequence-specific DNA binding transcription factor activity;GO:0006355//regulation of transcription, DNA-dependent;GO:0042309//homoiothermy;GO:0050825//ice binding;GO:0050826//response to freezing	zma:100281323	-
GRMZM2G337128	-1.19851	3.55e-06	Ser/Thr protein phosphatase family protein, putative, expressed	GO:0016787//hydrolase activity	-	-
GRMZM2G338037	-1.28324	0.000785713	-	-	-	-
GRMZM2G339866	-1.09787	0.000182491	expressed protein	-	-	-
GRMZM2G341309	-1.28818	0.000743413	expressed protein	-	-	-
GRMZM2G342327	-1.06521	0.00393152	2-phosphoglycerate kinase-related, putative, expressed	GO:0000166//nucleotide binding;GO:0005524//ATP binding;GO:0016773//phosphotransferase activity, alcohol group as acceptor;GO:0017111//nucleoside-triphosphatase activity;GO:0000166//nucleotide binding;GO:0005524//ATP binding;GO:0016773//phosphotransferase activity, alcohol group as acceptor;GO:0017111//nucleoside-triphosphatase activity;GO:0000166//nucleotide binding;GO:0017111//nucleoside-triphos…	zma:100193323	-
GRMZM2G342401	-1.50303	3.09e-08	expressed protein	-	-	-
GRMZM2G342515	-1.31606	0.000379836	Core histone H2A/H2B/H3/H4 domain containing protein, putative, expressed	GO:0000785//chromatin;GO:0000786//nucleosome;GO:0003677//DNA binding;GO:0005634//nucleus;GO:0006334//nucleosome assembly	-	-
GRMZM2G345493	-1.16548	6.89e-07	fructose-bisphospate aldolase isozyme, putative, expressed	GO:0004332//fructose-bisphosphate aldolase activity;GO:0006096//glycolysis;GO:0004332//fructose-bisphosphate aldolase activity;GO:0006096//glycolysis;GO:0004332//fructose-bisphosphate aldolase activity;GO:0006096//glycolysis	zma:100274515	-
GRMZM2G347836	-1.20581	4.81e-06	phosphatase, putative, expressed	GO:0003824//catalytic activity;GO:0016020//membrane	-	-
GRMZM2G351259	-1.06366	7.22e-07	cytochrome P450, putative, expressed	GO:0004497//monooxygenase activity;GO:0005506//iron ion binding;GO:0009055//electron carrier activity;GO:0020037//heme binding;GO:0055114//oxidation-reduction process;GO:0004497//monooxygenase activity;GO:0005506//iron ion binding;GO:0009055//electron carrier activity;GO:0020037//heme binding;GO:0055114//oxidation-reduction process	zma:100273010	-
GRMZM2G351977	-1.09216	4.92e-06	chlorophyll A-B binding protein, putative, expressed	-	zma:100274453	zma00196//Photosynthesis - antenna proteins;zma01100//Metabolic pathways
GRMZM2G352891	-1.02633	0.000827527	RNA recognition motif containing protein, putative, expressed	GO:0003676//nucleic acid binding;GO:0005515//protein binding;GO:0008270//zinc ion binding;GO:0003676//nucleic acid binding;GO:0003676//nucleic acid binding	-	-
GRMZM2G357443	-1.18405	0.00416935	exo70 exocyst complex subunit domain containing protein, expressed	GO:0000145//exocyst;GO:0006887//exocytosis	-	-
GRMZM2G359664	-1.19086	5.1e-05	ATROPGEF7/ROPGEF7, putative, expressed	GO:0005089//Rho guanyl-nucleotide exchange factor activity	-	-
GRMZM2G360681	-1.65662	0.000157111	heat shock protein 101, putative, expressed	GO:0000166//nucleotide binding;GO:0005515//protein binding;GO:0005524//ATP binding;GO:0005525//GTP binding;GO:0005783//endoplasmic reticulum;GO:0016887//ATPase activity;GO:0017111//nucleoside-triphosphatase activity;GO:0019538//protein metabolic process;GO:0051085//chaperone mediated protein folding requiring cofactor	-	-
GRMZM2G362848	-1.71531	4.66e-05	allantoin permease, putative, expressed	GO:0015205//nucleobase transmembrane transporter activity;GO:0015931//nucleobase-containing compound transport;GO:0016020//membrane;GO:0055085//transmembrane transport	zma:100216652	-
GRMZM2G365774	-1.08879	0.00363165	peroxidase precursor, putative, expressed	GO:0004601//peroxidase activity;GO:0006979//response to oxidative stress;GO:0020037//heme binding;GO:0055114//oxidation-reduction process	zma:100194008	-
GRMZM2G366301	-1.28262	0.000996987	expressed protein	-	-	-
GRMZM2G371486	-1.83011	1.97e-06	heavy metal-associated domain containing protein, expressed	GO:0030001//metal ion transport;GO:0046872//metal ion binding	-	-
GRMZM2G373607	-1.85046	3.27e-07	OsSCP47 - Putative serine Carboxypeptidase homologue, expressed	GO:0004185//serine-type carboxypeptidase activity;GO:0006508//proteolysis	-	-
GRMZM2G373859	-2.33912	1.69e-05	GDU1, putative, expressed	GO:0042309//homoiothermy;GO:0050825//ice binding;GO:0050826//response to freezing	zma:100286261	-
GRMZM2G376416	-1.01969	1.69e-05	Os9bglu31 - beta-glucosidase, dhurrinase, similar to G. max hydroxyisourate hydrolase, expressed	GO:0004553//hydrolase activity, hydrolyzing O-glycosyl compounds;GO:0005975//carbohydrate metabolic process;GO:0004553//hydrolase activity, hydrolyzing O-glycosyl compounds;GO:0005975//carbohydrate metabolic process;GO:0004553//hydrolase activity, hydrolyzing O-glycosyl compounds;GO:0005975//carbohydrate metabolic process;GO:0004553//hydrolase activity, hydrolyzing O-glycosyl compounds;GO:0005975…	-	-
GRMZM2G380286	-1.0667	0.000493511	alcohol oxidase, putative, expressed	GO:0016491//oxidoreductase activity;GO:0016614//oxidoreductase activity, acting on CH-OH group of donors;GO:0043087//regulation of GTPase activity;GO:0050660//flavin adenine dinucleotide binding	-	-
GRMZM2G381138	-1.36961	0.000591929	-	-	zma:100384857	-
GRMZM2G383735	-1.13138	0.00420238	expressed protein	-	zma:100275909	-
GRMZM2G384661	-1.97833	7.02e-10	NC domain-containing protein, putative, expressed	-	-	-
GRMZM2G389155	-1.46409	1.85e-06	suppressor of phythchrome A, putative, expressed	-	-	-
GRMZM2G389285	-1.18256	0.00261726	purine permease, putative, expressed	GO:0016020//membrane	zma:100280705	-
GRMZM2G394500	-1.33487	0.00024852	peroxidase precursor, putative, expressed	GO:0004601//peroxidase activity;GO:0006979//response to oxidative stress;GO:0020037//heme binding;GO:0055114//oxidation-reduction process;GO:0004601//peroxidase activity;GO:0006979//response to oxidative stress;GO:0020037//heme binding;GO:0055114//oxidation-reduction process	zma:100217011	-
GRMZM2G394968	-1.2791	3.08e-06	3-oxo-5-alpha-steroid 4-dehydrogenase, putative, expressed	GO:0005737//cytoplasm;GO:0006629//lipid metabolic process;GO:0016021//integral to membrane;GO:0016627//oxidoreductase activity, acting on the CH-CH group of donors	zma:100281302	-
GRMZM2G400167	-1.25747	4.02e-05	osFTL12 FT-Like12 homologous to Flowering Locus T gene; contains Pfam profile PF01161: Phosphatidylethanolamine-binding protein, expressed	-	-	-
GRMZM2G400999	-1.04875	0.00339942	glycosyl hydrolase, putative, expressed	GO:0004553//hydrolase activity, hydrolyzing O-glycosyl compounds;GO:0005975//carbohydrate metabolic process	zma:100285336	-
GRMZM2G402092	-1.01177	2.62e-05	expressed protein	-	-	-
GRMZM2G410704	-1.04879	0.00153246	sucrose synthase, putative, expressed	-	-	-
GRMZM2G412601	-1.76796	0.000465567	CAMK_KIN1/SNF1/Nim1_like.33 - CAMK includes calcium/calmodulin depedent protein kinases, expressed	GO:0004672//protein kinase activity;GO:0004674//protein serine/threonine kinase activity;GO:0005524//ATP binding;GO:0006468//protein phosphorylation;GO:0007165//signal transduction;GO:0004674//protein serine/threonine kinase activity;GO:0005524//ATP binding;GO:0006468//protein phosphorylation;GO:0007165//signal transduction	zma:100191755	-
GRMZM2G413717	-1.67171	0.000443334	expressed protein	-	None	-
GRMZM2G414192	-3.72957	2.27e-07	chlorophyll A-B binding protein, putative, expressed	-	-	-
GRMZM2G417410	-1.92801	3.5e-06	formin, putative, expressed	GO:0003779//actin binding;GO:0016043//cellular component organization;GO:0030036//actin cytoskeleton organization	-	-
GRMZM2G419606	-1.37783	2.64e-06	expressed protein	-	zma:100275290	-
GRMZM2G420684	-1.00681	0.000158253	Divergent PAP2 family domain containing protein, expressed	GO:0003824//catalytic activity;GO:0016020//membrane	-	-
GRMZM2G422750	-1.12834	5.5e-05	chalcone synthase, putative, expressed	GO:0003824//catalytic activity;GO:0008152//metabolic process;GO:0008415//-;GO:0008610//lipid biosynthetic process;GO:0009058//biosynthetic process;GO:0016747//transferase activity, transferring acyl groups other than amino-acyl groups;GO:0003824//catalytic activity;GO:0008152//metabolic process;GO:0008415//-;GO:0009058//biosynthetic process;GO:0003824//catalytic activity;GO:0008152//metabolic pro…	zma:100274415	zma01110//Biosynthesis of secondary metabolites;zma00941//Flavonoid biosynthesis;zma04712//Circadian rhythm - plant;zma01100//Metabolic pathways
GRMZM2G423137	-1.26138	1.82e-06	expressed protein	-	-	-
GRMZM2G423538	-1.4129	5.22e-05	pentatricopeptide, putative, expressed	-	-	-
GRMZM2G429118	-1.25527	0.00072273	UDP-glucuronate 4-epimerase, putative, expressed	GO:0003824//catalytic activity;GO:0003854//3-beta-hydroxy-delta5-steroid dehydrogenase activity;GO:0005975//carbohydrate metabolic process;GO:0006694//steroid biosynthetic process;GO:0008152//metabolic process;GO:0016491//oxidoreductase activity;GO:0016857//racemase and epimerase activity, acting on carbohydrates and derivatives;GO:0044237//cellular metabolic process;GO:0050662//coenzyme binding	zma:100280936	zma00520//Amino sugar and nucleotide sugar metabolism;zma00500//Starch and sucrose metabolism;zma01100//Metabolic pathways
GRMZM2G429955	-1.73087	0.000183099	chlorophyll A-B binding protein, putative, expressed	-	zma:100282054	zma00196//Photosynthesis - antenna proteins;zma00196//Photosynthesis - antenna proteins;zma01100//Metabolic pathways;zma01100//Metabolic pathways
GRMZM2G430807	-1.17562	0.00128682	expressed protein	GO:0046872//metal ion binding	zma:100282059	-
GRMZM2G430871	-1.00792	0.00036045	-	-	-	-
GRMZM2G432642	-1.67624	3.08e-12	expressed protein	GO:0004672//protein kinase activity;GO:0004674//protein serine/threonine kinase activity;GO:0005524//ATP binding;GO:0006468//protein phosphorylation;GO:0004672//protein kinase activity;GO:0004674//protein serine/threonine kinase activity;GO:0005515//protein binding;GO:0005524//ATP binding;GO:0006468//protein phosphorylation;GO:0005515//protein binding	-	-
GRMZM2G433847	-1.57612	0.000106228	ki1 protein, putative, expressed	GO:0004629//phospholipase C activity;GO:0006629//lipid metabolic process;GO:0008081//phosphoric diester hydrolase activity;GO:0023034//-	zma:100383963	-
GRMZM2G436947	-1.22908	1.66e-05	EF hand family protein, putative, expressed	GO:0005509//calcium ion binding	zma:100283082	-
GRMZM2G436986	-1.4953	1.12e-05	oxygen evolving enhancer protein 3 domain containing protein, expressed	GO:0005509//calcium ion binding;GO:0009654//oxygen evolving complex;GO:0015979//photosynthesis;GO:0019898//extrinsic to membrane	zma:100273120	zma01100//Metabolic pathways;zma00195//Photosynthesis
GRMZM2G440208	-1.79168	9.46e-05	6-phosphogluconate dehydrogenase, decarboxylating, putative, expressed	GO:0004616//phosphogluconate dehydrogenase (decarboxylating) activity;GO:0006098//pentose-phosphate shunt;GO:0016491//oxidoreductase activity;GO:0050661//NADP binding;GO:0055114//oxidation-reduction process	-	-
GRMZM2G441347	-1.29343	0.000482655	phenylalanine ammonia-lyase, putative, expressed	GO:0003824//catalytic activity;GO:0005737//cytoplasm;GO:0006559//L-phenylalanine catabolic process;GO:0009058//biosynthetic process;GO:0016841//ammonia-lyase activity;GO:0003824//catalytic activity;GO:0005737//cytoplasm;GO:0006559//L-phenylalanine catabolic process;GO:0009058//biosynthetic process;GO:0016841//ammonia-lyase activity	zma:100384215	-
GRMZM2G443785	-1.49375	4.04e-06	glycosyl transferase 8 domain containing protein, putative, expressed	GO:0016757//transferase activity, transferring glycosyl groups	-	-
GRMZM2G446170	-1.90098	0.00110772	BURP domain containing protein, expressed	-	zma:100194238	-
GRMZM2G456086	-1.10223	8.51e-06	ribose-5-phosphate isomerase A, putative, expressed	GO:0003677//DNA binding;GO:0004672//protein kinase activity;GO:0004751//ribose-5-phosphate isomerase activity;GO:0004879//ligand-activated sequence-specific DNA binding RNA polymerase II transcription factor activity;GO:0005524//ATP binding;GO:0005634//nucleus;GO:0006355//regulation of transcription, DNA-dependent;GO:0006468//protein phosphorylation;GO:0009052//pentose-phosphate shunt, non-oxidat…	zma:100284771	zma01110//Biosynthesis of secondary metabolites;zma00030//Pentose phosphate pathway;zma01100//Metabolic pathways;zma00710//Carbon fixation in photosynthetic organisms
GRMZM2G456471	-1.33837	0.000105619	mannose-6-phosphate isomerase, putative, expressed	GO:0004476//mannose-6-phosphate isomerase activity;GO:0005975//carbohydrate metabolic process;GO:0008270//zinc ion binding	-	-
GRMZM2G456644	-1.39642	0.000174786	OsSAUR20 - Auxin-responsive SAUR gene family member, expressed	-	zma:100284202	zma04075//Plant hormone signal transduction
GRMZM2G457929	-1.05433	6.62e-05	UDP-glucoronosyl and UDP-glucosyl transferase domain containing protein, expressed	GO:0008152//metabolic process;GO:0016758//transferase activity, transferring hexosyl groups	-	-
GRMZM2G463318	-1.46343	6.24e-06	-	-	-	-
GRMZM2G463471	-1.86642	0.000230395	actin-depolymerizing factor, putative, expressed	GO:0003779//actin binding;GO:0005622//intracellular	zma:100282518	-
GRMZM2G469380	-1.24348	0.00266695	stress responsive protein, putative, expressed	-	-	-
GRMZM2G474651	-1.65815	3.45e-05	armadillo, putative, expressed	GO:0005488//binding;GO:0005488//binding;GO:0005488//binding;GO:0005488//binding;GO:0005488//binding	zma:100279787	-
GRMZM2G476762	-1.55879	4.86e-09	-	-	zma:100191609	-
GRMZM2G477846	-1.13044	0.00257722	expressed protein	-	zma:100276361	-
GRMZM2G479038	-1.9044	2.57e-08	cytokinin-O-glucosyltransferase 3, putative, expressed	GO:0008152//metabolic process;GO:0016758//transferase activity, transferring hexosyl groups	zma:100281698	-
GRMZM2G479546	-1.74367	3.16e-05	nodulin, putative, expressed	GO:0016020//membrane;GO:0022891//substrate-specific transmembrane transporter activity;GO:0055085//transmembrane transport	-	-
GRMZM2G480850	-1.50792	1.61e-06	calvin cycle protein CP12, putative, expressed	-	-	-
GRMZM2G531230	-1.84893	1.34e-06	L-asparaginase precursor protein, putative, expressed	GO:0016787//hydrolase activity	-	-
GRMZM2G701201	-1.04996	1.08e-05	serine/threonine-protein kinase stt7, chloroplast precursor, putative, expressed	GO:0004672//protein kinase activity;GO:0004674//protein serine/threonine kinase activity;GO:0005515//protein binding;GO:0005524//ATP binding;GO:0006468//protein phosphorylation;GO:0004672//protein kinase activity;GO:0004674//protein serine/threonine kinase activity;GO:0005506//iron ion binding;GO:0005524//ATP binding;GO:0006468//protein phosphorylation;GO:0009055//electron carrier activity;GO:002…	-	-
GRMZM2G701688	-1.08598	0.00488775	KIP1, putative, expressed	-	-	-
GRMZM2G703231	-2.2742	7.98e-07	ACT domain containing protein, expressed	GO:0008152//metabolic process;GO:0016597//amino acid binding;GO:0008152//metabolic process;GO:0016597//amino acid binding;GO:0008152//metabolic process;GO:0016597//amino acid binding	zma:100283831	-
GRMZM5G802801	-1.41288	0.000429768	DnaK family protein, putative, expressed	GO:0005524//ATP binding	-	-
GRMZM5G806622	-1.07927	3.61e-05	expressed protein	-	zma:100276764	-
GRMZM5G807267	-2.64436	3.16e-09	bifunctional monodehydroascorbate reductase and carbonic anhydrasenectarin-3 precursor, putative, expressed	GO:0004089//carbonate dehydratase activity;GO:0006730//one-carbon metabolic process;GO:0008270//zinc ion binding;GO:0004089//carbonate dehydratase activity;GO:0006730//one-carbon metabolic process;GO:0008270//zinc ion binding;GO:0004089//carbonate dehydratase activity;GO:0006730//one-carbon metabolic process;GO:0008270//zinc ion binding	zma:100274185	zma00910//Nitrogen metabolism
GRMZM5G811022	-1.11072	0.00487165	pentatricopeptide, putative, expressed	GO:0004197//cysteine-type endopeptidase activity;GO:0006508//proteolysis	-	-
GRMZM5G811176	-1.71491	0.000113366	-	-	zma:100383853	-
GRMZM5G813933	-1.45693	1.89e-06	RNA polymerase sigma factor, putative, expressed	GO:0003677//DNA binding;GO:0003700//sequence-specific DNA binding transcription factor activity;GO:0006352//transcription initiation, DNA-dependent;GO:0006355//regulation of transcription, DNA-dependent;GO:0016987//sigma factor activity;GO:0003677//DNA binding;GO:0003700//sequence-specific DNA binding transcription factor activity;GO:0006352//transcription initiation, DNA-dependent;GO:0006355//re…	-	-
GRMZM5G814089	-1.17799	5.39e-08	-	-	-	-
GRMZM5G816386	-1.81258	7.2e-06	-	-	-	-
GRMZM5G822888	-2.17856	1.42e-06	-	-	-	-
GRMZM5G823826	-1.32901	1.37e-07	expressed protein	-	zma:100277918	-
GRMZM5G825515	-2.03424	1.26e-05	oligopeptide transporter, putative, expressed	GO:0055085//transmembrane transport;GO:0055085//transmembrane transport;GO:0055085//transmembrane transport;GO:0055085//transmembrane transport	zma:100381394	-
GRMZM5G826658	-1.50412	4.59e-06	nodulin, putative, expressed	-	zma:100382788	-
GRMZM5G832939	-1.23575	2.43e-05	expressed protein	-	zma:100274796	-
GRMZM5G833253	-1.52012	8.75e-05	MYB family transcription factor, putative, expressed	GO:0003677//DNA binding	zma:100285825	-
GRMZM5G837869	-1.14059	2.41e-07	cytochrome P450, putative, expressed	GO:0004497//monooxygenase activity;GO:0005506//iron ion binding;GO:0009055//electron carrier activity;GO:0020037//heme binding;GO:0055114//oxidation-reduction process	-	-
GRMZM5G839640	-1.60847	0.000390225	app1, putative, expressed	-	zma:100285467	-
GRMZM5G839794	-1.28871	3.33e-07	HAD superfamily phosphatase, putative, expressed	GO:0003993//acid phosphatase activity	zma:100285316	-
GRMZM5G841343	-3.32683	2.79e-10	-	-	None	-
GRMZM5G844562	-1.26557	2.86e-06	dehydrogenase, putative, expressed	GO:0008270//zinc ion binding;GO:0016491//oxidoreductase activity;GO:0055114//oxidation-reduction process;GO:0008270//zinc ion binding;GO:0016491//oxidoreductase activity;GO:0055114//oxidation-reduction process;GO:0008270//zinc ion binding;GO:0016491//oxidoreductase activity;GO:0055114//oxidation-reduction process	-	-
GRMZM5G849107	-1.00267	8.18e-05	lycopene beta cyclase, chloroplast precursor, putative, expressed	GO:0016117//carotenoid biosynthetic process;GO:0016491//oxidoreductase activity;GO:0016705//oxidoreductase activity, acting on paired donors, with incorporation or reduction of molecular oxygen;GO:0016117//carotenoid biosynthetic process;GO:0016491//oxidoreductase activity;GO:0016705//oxidoreductase activity, acting on paired donors, with incorporation or reduction of molecular oxygen	zma:100383002	zma01110//Biosynthesis of secondary metabolites;zma00906//Carotenoid biosynthesis;zma01100//Metabolic pathways
GRMZM5G865115	-1.35288	0.00167483	-	-	-	-
GRMZM5G870219	-1.557	2.3e-05	oxygen evolving enhancer protein 3, identical, putative, expressed	GO:0042309//homoiothermy;GO:0050825//ice binding;GO:0050826//response to freezing;GO:0005509//calcium ion binding;GO:0009654//oxygen evolving complex;GO:0015979//photosynthesis;GO:0019898//extrinsic to membrane;GO:0042309//homoiothermy;GO:0050825//ice binding;GO:0050826//response to freezing	-	-
GRMZM5G874756	-1.40965	0.000598584	ABC-2 type transporter domain containing protein, expressed	GO:0000166//nucleotide binding;GO:0005524//ATP binding;GO:0016020//membrane;GO:0016887//ATPase activity;GO:0017111//nucleoside-triphosphatase activity	zma:100286184	-
GRMZM5G882427	-1.49288	0.000199671	transferase family protein, putative, expressed	GO:0016747//transferase activity, transferring acyl groups other than amino-acyl groups	zma:100281333	-
GRMZM5G889326	-2.12123	1.2e-06	GRAS family transcription factor containing protein, expressed	-	-	-
GRMZM5G891944	-1.84793	1.69e-07	-	-	zma:100382148	-
GRMZM5G892522	-1.03363	0.0040063	thioredoxin, putative, expressed	GO:0006662//glycerol ether metabolic process;GO:0009055//electron carrier activity;GO:0015035//protein disulfide oxidoreductase activity;GO:0045454//cell redox homeostasis	zma:100280852	-
GRMZM5G894582	-1.43982	0.00119739	expressed protein	-	-	-
GRMZM5G895899	-1.13515	1.91e-05	-	-	None	-
GRMZM6G741210	-1.10173	1.19e-06	-	-	-	-
BP1.5-BN1.5 UP
AC148152.3_FGT005	2.5173	7.01867e-06	1-aminocyclopropane-1-carboxylate oxidase homolog 4, putative, expressed	GO:0016491//oxidoreductase activity	zma:100282831
GRMZM2G047616_T01	1.88641	1.54796e-05	OsHKT1;5 - Na+ transporter, expressed	GO:0006812//cation transport;GO:0008324//cation transmembrane transporter activity;GO:0055085//transmembrane transport	-	-
BP3-BN3 UP
AC177897.2_FG002	1.31595	0.000786314	expressed protein	GO:0004867//serine-type endopeptidase inhibitor activity;GO:0005515//protein binding;GO:0005576//extracellular region;GO:0008270//zinc ion binding	-	-
AC186603.6_FG003	1.13086	0.00310625	cytochrome P450, putative, expressed	GO:0004497//monooxygenase activity;GO:0005506//iron ion binding;GO:0008299//isoprenoid biosynthetic process;GO:0009055//electron carrier activity;GO:0020037//heme binding;GO:0055114//oxidation-reduction process	-	-
AC203862.4_FG001	1.85255	1.17575e-05	vacuolar-processing enzyme precursor, putative, expressed	GO:0004197//cysteine-type endopeptidase activity;GO:0006508//proteolysis	zma:100192667	-
AC205471.4_FG007	3.23282	3.16477e-12	DUF584 domain containing protein, putative, expressed	-	zma:100303799	-
AC207043.3_FG002	1.05573	0.00172377	VQ domain containing protein, putative, expressed	-	zma:100280912	-
AC208212.3_FG001	1.4988	1.65383e-05	-	-	-	-
AC209636.2_FG003	1.5754	0.00219076	alpha/beta hydrolase fold, putative, expressed	GO:0004982//N-formyl peptide receptor activity;GO:0007186//G-protein coupled receptor signaling pathway;GO:0008152//metabolic process;GO:0016021//integral to membrane;GO:0016787//hydrolase activity	-	-
AC209858.4_FG002	1.02096	4.70437e-05	WD domain, G-beta repeat domain containing protein, expressed	-	-	-
AC210050.3_FG006	1.32001	0.000281952	expressed protein	GO:0003676//nucleic acid binding;GO:0004197//cysteine-type endopeptidase activity;GO:0006508//proteolysis;GO:0008270//zinc ion binding	-	-
AC212351.4_FG001	1.50508	0.000345912	-	-	-	-
AC212570.3_FG006	1.34301	5.29579e-05	WD domain, G-beta repeat domain containing protein, expressed	GO:0005730//nucleolus;GO:0006364//rRNA processing	zma:100284315	zma03008//Ribosome biogenesis in eukaryotes
AC212835.3_FG008	2.38946	2.88893e-09	protein kinase domain containing protein, expressed	GO:0003735//structural constituent of ribosome;GO:0004672//protein kinase activity;GO:0004674//protein serine/threonine kinase activity;GO:0005524//ATP binding;GO:0005622//intracellular;GO:0005840//ribosome;GO:0006412//translation;GO:0006468//protein phosphorylation;GO:0042309//homoiothermy;GO:0050825//ice binding;GO:0050826//response to freezing	-	-
AC214534.3_FG010	1.18582	0.00470511	tetratricopeptide-like helical, putative, expressed	-	-	-
AC214635.3_FG006	2.11971	1.12314e-05	expressed protein	-	None	-
AC215201.3_FG003	1.11015	0.00297644	protein kinase domain containing protein, expressed	GO:0004672//protein kinase activity;GO:0004674//protein serine/threonine kinase activity;GO:0004707//MAP kinase activity;GO:0005524//ATP binding;GO:0006468//protein phosphorylation	None	-
AC233863.1_FG002	1.2805	0.00019068	expressed protein	-	zma:100274913	-
AC233939.1_FG004	1.33962	0.000525987	plant-specific domain TIGR01589 family protein, expressed	-	None	-
AC234203.1_FG010	1.14121	0.00324209	expressed protein	GO:0042309//homoiothermy;GO:0050825//ice binding;GO:0050826//response to freezing	zma:100272615	-
AF546187.1_FG011	1.1749	0.00048418	cytochrome P450, putative, expressed	GO:0004497//monooxygenase activity;GO:0005283//sodium:amino acid symporter activity;GO:0005506//iron ion binding;GO:0006814//sodium ion transport;GO:0009055//electron carrier activity;GO:0016020//membrane;GO:0020037//heme binding;GO:0055114//oxidation-reduction process	-	-
GRMZM2G000014	1.02025	0.000961757	zinc finger, C3HC4 type domain containing protein, expressed	GO:0005509//calcium ion binding;GO:0005515//protein binding;GO:0008270//zinc ion binding;GO:0005509//calcium ion binding;GO:0005515//protein binding;GO:0008270//zinc ion binding;GO:0005509//calcium ion binding;GO:0005515//protein binding;GO:0008270//zinc ion binding;GO:0005509//calcium ion binding;GO:0005515//protein binding;GO:0008270//zinc ion binding	zma:100274308	-
GRMZM2G000236	1.29441	6.67949e-05	12-oxophytodienoate reductase, putative, expressed	GO:0010181//FMN binding;GO:0016491//oxidoreductase activity	-	-
GRMZM2G001160	1.99655	4.18032e-07	-	GO:0003676//nucleic acid binding;GO:0004386//helicase activity;GO:0005524//ATP binding;GO:0006310//DNA recombination;GO:0008026//ATP-dependent helicase activity	zma:100382526	-
GRMZM2G001508	1.04253	0.00138338	HAD superfamily phosphatase, putative, expressed	GO:0003993//acid phosphatase activity;GO:0003993//acid phosphatase activity	-	-
GRMZM2G001631	1.17125	0.000607743	DCL2, putative, expressed	GO:0003723//RNA binding;GO:0003725//double-stranded RNA binding;GO:0004525//ribonuclease III activity;GO:0005622//intracellular;GO:0006396//RNA processing	-	-
GRMZM2G001877	1.71794	0.000966184	-	-	-	-
GRMZM2G002131	1.0689	2.49938e-05	CPuORF39 - conserved peptide uORF-containing transcript, expressed	GO:0003700//sequence-specific DNA binding transcription factor activity;GO:0005634//nucleus;GO:0006355//regulation of transcription, DNA-dependent;GO:0043565//sequence-specific DNA binding	-	-
GRMZM2G002396	1.21285	3.33065e-08	membrane associated DUF588 domain containing protein, putative, expressed	-	-	-
GRMZM2G003506	1.23158	0.00132809	membrane protein, putative, expressed	-	-	-
GRMZM2G003682	2.06942	1.64712e-06	hs1, putative, expressed	-	zma:100284742	-
GRMZM2G003789	1.5482	2.49626e-08	hydrolase, putative, expressed	GO:0005515//protein binding;GO:0008152//metabolic process;GO:0016787//hydrolase activity	zma:100383476	-
GRMZM2G004138	1.16167	7.83031e-07	caffeoyl-CoA O-methyltransferase, putative, expressed	GO:0008171//O-methyltransferase activity;GO:0008171//O-methyltransferase activity;GO:0008171//O-methyltransferase activity;GO:0008171//O-methyltransferase activity;GO:0008171//O-methyltransferase activity	zma:100193609	-
GRMZM2G004207	1.66899	0.000597864	tyrosine protein kinase domain containing protein, putative, expressed	GO:0004672//protein kinase activity;GO:0004674//protein serine/threonine kinase activity;GO:0005524//ATP binding;GO:0006468//protein phosphorylation;GO:0004672//protein kinase activity;GO:0004674//protein serine/threonine kinase activity;GO:0005524//ATP binding;GO:0006468//protein phosphorylation	zma:100381489	-
GRMZM2G004856	2.6331	1.5961e-08	glycosyl hydrolase family 10 protein, putative, expressed	GO:0004553//hydrolase activity, hydrolyzing O-glycosyl compounds;GO:0005975//carbohydrate metabolic process	-	-
GRMZM2G005633	1.89064	0.000100753	CHIT3 - Chitinase family protein precursor, expressed	GO:0004568//chitinase activity;GO:0006032//chitin catabolic process;GO:0008061//chitin binding;GO:0016998//cell wall macromolecule catabolic process;GO:0004568//chitinase activity;GO:0005975//carbohydrate metabolic process;GO:0006032//chitin catabolic process;GO:0008061//chitin binding;GO:0008152//metabolic process;GO:0016491//oxidoreductase activity;GO:0016998//cell wall macromolecule catabolic …	zma:100216890	-
GRMZM2G006714	2.0574	6.76841e-07	calmodulin binding protein, putative, expressed	-	zma:100382095	-
GRMZM2G008108	1.0325	6.26231e-05	-	-	-	-
GRMZM2G008374	1.01512	0.00172745	no apical meristem protein, putative, expressed	GO:0003677//DNA binding;GO:0045449//-;GO:0003677//DNA binding;GO:0045449//-	-	-
GRMZM2G008607	1.44895	1.04018e-08	expressed protein	-	zma:100276862	-
GRMZM2G009019	1.45045	0.000879959	remorin family protein, putative, expressed	-	zma:100283369	-
GRMZM2G009045	1.45211	2.48827e-06	phosphate carrier protein, mitochondrial precursor, putative, expressed	GO:0005488//binding;GO:0006810//transport;GO:0016020//membrane;GO:0055085//transmembrane transport	-	-
GRMZM2G009125	2.88496	1.03094e-17	cytokinin-O-glucosyltransferase 2, putative, expressed	GO:0008152//metabolic process;GO:0016758//transferase activity, transferring hexosyl groups	zma:100281699	-
GRMZM2G009400	2.06052	0.000233031	decarboxylase, putative, expressed	GO:0006519//-;GO:0016831//carboxy-lyase activity;GO:0019752//carboxylic acid metabolic process;GO:0030170//pyridoxal phosphate binding	zma:100281591	zma00950//Isoquinoline alkaloid biosynthesis;zma01110//Biosynthesis of secondary metabolites;zma00350//Tyrosine metabolism;zma01100//Metabolic pathways
GRMZM2G009506	1.12798	0.00298086	cysteine-rich receptor-like protein kinase 7 precursor, putative, expressed	GO:0004672//protein kinase activity;GO:0004674//protein serine/threonine kinase activity;GO:0005524//ATP binding;GO:0006468//protein phosphorylation;GO:0004672//protein kinase activity;GO:0004674//protein serine/threonine kinase activity;GO:0005524//ATP binding;GO:0006468//protein phosphorylation	zma:100283009	-
GRMZM2G010044	3.92434	6.77899e-11	-	GO:0008152//metabolic process;GO:0008652//cellular amino acid biosynthetic process;GO:0016836//hydro-lyase activity;GO:0051539//4 iron, 4 sulfur cluster binding;GO:0008152//metabolic process;GO:0008652//cellular amino acid biosynthetic process;GO:0016836//hydro-lyase activity;GO:0051539//4 iron, 4 sulfur cluster binding;GO:0008152//metabolic process;GO:0008652//cellular amino acid biosynthetic pr…	zma:100193712	zma01110//Biosynthesis of secondary metabolites;zma00660//C5-Branched dibasic acid metabolism;zma00290//Valine, leucine and isoleucine biosynthesis;zma01100//Metabolic pathways
GRMZM2G010452	1.04417	0.00196135	importin subunit beta, putative, expressed	GO:0005488//binding;GO:0006886//intracellular protein transport;GO:0008565//protein transporter activity	-	-
GRMZM2G010468	1.55672	4.2562e-08	cytochrome P450, putative, expressed	GO:0004497//monooxygenase activity;GO:0005506//iron ion binding;GO:0009055//electron carrier activity;GO:0020037//heme binding;GO:0055114//oxidation-reduction process	-	-
GRMZM2G010783	1.84822	4.99564e-07	hypoxia-responsive family protein, putative, expressed	-	zma:100194124	-
GRMZM2G011098	1.12812	3.164e-05	GLTP domain containing protein, putative, expressed	GO:0005737//cytoplasm;GO:0017089//glycolipid transporter activity;GO:0046836//glycolipid transport;GO:0051861//glycolipid binding;GO:0005737//cytoplasm;GO:0017089//glycolipid transporter activity;GO:0046836//glycolipid transport;GO:0051861//glycolipid binding	-	-
GRMZM2G011347	1.16592	0.00201933	C4-dicarboxylate transporter/malic acid transport protein, expressed	GO:0016021//integral to membrane;GO:0055085//transmembrane transport	-	-
GRMZM2G011367	3.18836	2.32999e-07	-	-	-	-
GRMZM2G011523	2.63738	2.1889e-06	BBTI11 - Bowman-Birk type bran trypsin inhibitor precursor, putative, expressed	GO:0004867//serine-type endopeptidase inhibitor activity;GO:0005576//extracellular region;GO:0004867//serine-type endopeptidase inhibitor activity;GO:0005576//extracellular region;GO:0004867//serine-type endopeptidase inhibitor activity;GO:0005576//extracellular region;GO:0004867//serine-type endopeptidase inhibitor activity;GO:0005576//extracellular region;GO:0004867//serine-type endopeptidase i…	zma:100281945	-
GRMZM2G011598	1.19055	1.4955e-06	No apical meristem protein, putative, expressed	GO:0003677//DNA binding;GO:0045449//-	-	-
GRMZM2G012046	1.05073	6.99522e-05	membrane attack complex component/perforin/complement C9, putative, expressed	-	zma:100383384	-
GRMZM2G012306	1.06103	0.00111231	peptide transporter PTR2, putative, expressed	GO:0005215//transporter activity;GO:0006857//oligopeptide transport;GO:0016020//membrane	zma:100281619	-
GRMZM2G013920	2.19121	3.75716e-06	-	-	-	-
GRMZM2G014395	1.73538	6.05877e-10	cytochrome P450 72A1, putative, expressed	GO:0004497//monooxygenase activity;GO:0005506//iron ion binding;GO:0009055//electron carrier activity;GO:0020037//heme binding;GO:0055114//oxidation-reduction process;GO:0004497//monooxygenase activity;GO:0005506//iron ion binding;GO:0009055//electron carrier activity;GO:0020037//heme binding	-	-
GRMZM2G014797	1.76981	6.76886e-05	abscisic stress-ripening, putative, expressed	GO:0006950//response to stress	-	-
GRMZM2G014979	1.63441	0.000916675	-	-	zma:100502268	-
GRMZM2G014988	1.42826	5.42647e-05	-	-	zma:100191775	-
GRMZM2G016434	1.66469	4.20714e-05	ethylene-responsive transcription factor ERF114, putative, expressed	GO:0003677//DNA binding;GO:0003700//sequence-specific DNA binding transcription factor activity;GO:0006355//regulation of transcription, DNA-dependent	-	-
GRMZM2G017414	1.04684	0.00224766	-	GO:0005634//nucleus;GO:0030528//transcription regulator activity;GO:0045449//-;GO:0046872//metal ion binding;GO:0005634//nucleus;GO:0030528//transcription regulator activity;GO:0045449//-;GO:0046872//metal ion binding;GO:0005634//nucleus;GO:0030528//transcription regulator activity;GO:0045449//-	zma:100280243	-
GRMZM2G017629	1.33111	1.68129e-05	dirigent, putative, expressed	-	zma:100284152	-
GRMZM2G018254	1.08137	0.00383825	GRAS family transcription factor domain containing protein, expressed	-	zma:100279519	-
GRMZM2G019641	1.18556	0.000138054	-	-	-	-
GRMZM2G021095	1.94835	1.59277e-06	DUF260 domain containing protein, putative, expressed	-	zma:100280810	-
GRMZM2G021710	1.24699	0.00140531	PPR repeat containing protein, expressed	GO:0005515//protein binding;GO:0042981//regulation of apoptotic process;GO:0005515//protein binding;GO:0042981//regulation of apoptotic process	-	-
GRMZM2G022710	1.15726	0.00298838	-	-	-	-
GRMZM2G023081	1.47959	0.000132613	uncharacterized Cys-rich domain containing protein, putative, expressed	-	-	-
GRMZM2G023346	1.19607	3.30806e-05	BTBN16 - Bric-a-Brac, Tramtrack, Broad Complex BTB domain with non-phototropic hypocotyl 3 NPH3 domain, expressed	GO:0004871//signal transducer activity;GO:0005515//protein binding;GO:0009416//response to light stimulus	zma:100279937	-
GRMZM2G024303	1.15651	1.17532e-06	dehydrogenase, putative, expressed	GO:0008270//zinc ion binding;GO:0016491//oxidoreductase activity;GO:0055114//oxidation-reduction process;GO:0016491//oxidoreductase activity	-	-
GRMZM2G024551	1.71367	3.53155e-05	expressed protein	-	zma:100277712	-
GRMZM2G025105	1.63954	0.00137802	polygalacturonase inhibitor precursor, putative, expressed	GO:0005515//protein binding	zma:100280839	-
GRMZM2G025190	1.4073	1.32913e-07	glutathione S-transferase, putative, expressed	GO:0004364//glutathione transferase activity;GO:0005737//cytoplasm;GO:0008152//metabolic process	-	-
GRMZM2G026839	1.28148	0.00104794	expressed protein	-	zma:100278954	-
GRMZM2G026980	1.06421	0.00338221	glycosyl hydrolases family 16, putative, expressed	GO:0004553//hydrolase activity, hydrolyzing O-glycosyl compounds;GO:0005618//cell wall;GO:0005975//carbohydrate metabolic process;GO:0006073//cellular glucan metabolic process;GO:0016762//xyloglucan:xyloglucosyl transferase activity;GO:0048046//apoplast;GO:0004553//hydrolase activity, hydrolyzing O-glycosyl compounds;GO:0005975//carbohydrate metabolic process	-	-
GRMZM2G027962	1.1965	1.07399e-07	-	-	-	-
GRMZM2G028307	1.22013	3.05658e-06	glycosyl hydrolase family protein 27, putative, expressed	GO:0004553//hydrolase activity, hydrolyzing O-glycosyl compounds;GO:0005975//carbohydrate metabolic process	zma:100384721	-
GRMZM2G028928	1.20773	0.0043065	GTP-binding protein GUF1, putative, expressed	GO:0003924//GTPase activity;GO:0005525//GTP binding;GO:0005576//extracellular region;GO:0009405//pathogenesis;GO:0003924//GTPase activity;GO:0005525//GTP binding;GO:0005576//extracellular region;GO:0007264//small GTPase mediated signal transduction;GO:0009405//pathogenesis;GO:0003924//GTPase activity;GO:0005525//GTP binding;GO:0005576//extracellular region;GO:0007264//small GTPase mediated signal…	-	-
GRMZM2G029243	1.38848	3.34157e-05	glycosyl hydrolase, family 31, putative, expressed	GO:0004553//hydrolase activity, hydrolyzing O-glycosyl compounds;GO:0005975//carbohydrate metabolic process;GO:0004553//hydrolase activity, hydrolyzing O-glycosyl compounds;GO:0005975//carbohydrate metabolic process	-	-
GRMZM2G029385	1.32157	4.31022e-06	heat shock protein DnaJ, putative, expressed	GO:0031072//heat shock protein binding	zma:100282065	-
GRMZM2G030436	2.47547	1.36839e-14	transferase family protein, putative, expressed	GO:0016747//transferase activity, transferring acyl groups other than amino-acyl groups	-	-
GRMZM2G031317	1.32206	4.86553e-09	phytosulfokines precursor, putative, expressed	GO:0005576//extracellular region;GO:0008083//growth factor activity;GO:0008283//cell proliferation	zma:100281314	-
GRMZM2G031323	1.49755	0.000187999	MYB family transcription factor, putative, expressed	GO:0003677//DNA binding	-	-
GRMZM2G031580	1.15964	0.0013958	expressed protein	-	zma:100383996	-
GRMZM2G031660	1.05677	0.00116394	Os4bglu18 - monolignol beta-glucoside homologue, expressed	GO:0004553//hydrolase activity, hydrolyzing O-glycosyl compounds;GO:0005975//carbohydrate metabolic process	zma:100272792	zma01110//Biosynthesis of secondary metabolites;zma00940//Phenylpropanoid biosynthesis;zma00500//Starch and sucrose metabolism;zma00460//Cyanoamino acid metabolism;zma01100//Metabolic pathways
GRMZM2G032028	1.03049	5.52696e-05	expressed protein	-	zma:100191857	-
GRMZM2G032602	1.44563	0.000669087	NB-ARC/LRR disease resistance protein, putative, expressed	GO:0000166//nucleotide binding;GO:0005515//protein binding;GO:0005524//ATP binding;GO:0006915//apoptotic process;GO:0006952//defense response;GO:0017111//nucleoside-triphosphatase activity	-	-
GRMZM2G032977	4.19672	3.84282e-20	nuclease PA3, putative, expressed	GO:0003676//nucleic acid binding;GO:0004519//endonuclease activity;GO:0006308//DNA catabolic process;GO:0016788//hydrolase activity, acting on ester bonds;GO:0003676//nucleic acid binding;GO:0004519//endonuclease activity;GO:0006308//DNA catabolic process;GO:0016788//hydrolase activity, acting on ester bonds	zma:100282067	-
GRMZM2G034024	1.65446	0.000849057	expressed protein	-	zma:100384287	-
GRMZM2G035531	1.44567	0.000856264	VQ domain containing protein, putative, expressed	-	-	-
GRMZM2G035563	1.50023	7.52075e-05	expressed protein	GO:0003824//catalytic activity	-	-
GRMZM2G035704	1.3252	0.00113684	zinc finger, C3HC4 type domain containing protein, expressed	GO:0005515//protein binding;GO:0008270//zinc ion binding;GO:0045449//-	zma:100274527	-
GRMZM2G036019	1.07129	4.48081e-06	nucleolar protein family 6, putative, expressed	GO:0003677//DNA binding	zma:100280396	zma03008//Ribosome biogenesis in eukaryotes
GRMZM2G036282	1.29133	0.00034161	expressed protein	GO:0005198//structural molecule activity;GO:0007155//cell adhesion;GO:0015629//actin cytoskeleton;GO:0005198//structural molecule activity;GO:0007155//cell adhesion;GO:0015629//actin cytoskeleton	zma:100272587	-
GRMZM2G036502	1.01972	5.36507e-05	DUF1771 domain containing protein, putative, expressed	-	-	-
GRMZM2G037452	1.64187	1.46848e-09	expressed protein	-	-	-
GRMZM2G037882	1.12067	0.000195102	OsFBLD6 - F-box, LRR and FBD domain containing protein, expressed	-	-	-
GRMZM2G038893	1.52874	0.000261075	protein kinase domain containing protein, expressed	GO:0004672//protein kinase activity;GO:0004674//protein serine/threonine kinase activity;GO:0005524//ATP binding;GO:0006468//protein phosphorylation	zma:100281047	-
GRMZM2G039639	1.98813	5.34903e-10	thaumatin, putative, expressed	-	-	-
GRMZM2G041068	1.27921	2.75463e-06	expressed protein	-	-	-
GRMZM2G041493	2.80378	2.01147e-09	-	GO:0004969//histamine receptor activity;GO:0007186//G-protein coupled receptor signaling pathway;GO:0016021//integral to membrane;GO:0004969//histamine receptor activity;GO:0007186//G-protein coupled receptor signaling pathway;GO:0016021//integral to membrane	None	-
GRMZM2G041699	1.72575	5.96932e-07	cytokinin-O-glucosyltransferase 2, putative, expressed	GO:0008152//metabolic process;GO:0016758//transferase activity, transferring hexosyl groups;GO:0008152//metabolic process;GO:0016758//transferase activity, transferring hexosyl groups	-	-
GRMZM2G041732	1.04991	0.00127186	-	GO:0000166//nucleotide binding;GO:0003676//nucleic acid binding;GO:0004386//helicase activity;GO:0005524//ATP binding;GO:0008026//ATP-dependent helicase activity;GO:0017111//nucleoside-triphosphatase activity;GO:0000166//nucleotide binding;GO:0003676//nucleic acid binding;GO:0004386//helicase activity;GO:0005524//ATP binding;GO:0008026//ATP-dependent helicase activity;GO:0017111//nucleoside-triph…	-	-
GRMZM2G041959	1.7398	8.309e-11	OsFBK10 - F-box domain and kelch repeat containing protein, expressed	GO:0005515//protein binding;GO:0005515//protein binding;GO:0005515//protein binding;GO:0005515//protein binding	zma:100382458	-
GRMZM2G042789	1.39914	0.0011236	expressed protein	GO:0004867//serine-type endopeptidase inhibitor activity;GO:0009611//response to wounding	-	-
GRMZM2G042933	1.42169	1.65467e-07	amino acid transporter, putative, expressed	GO:0015078//hydrogen ion transmembrane transporter activity;GO:0015986//ATP synthesis coupled proton transport;GO:0033179//proton-transporting V-type ATPase, V0 domain;GO:0015078//hydrogen ion transmembrane transporter activity;GO:0015986//ATP synthesis coupled proton transport;GO:0033179//proton-transporting V-type ATPase, V0 domain;GO:0015078//hydrogen ion transmembrane transporter activity;GO:…	-	-
GRMZM2G043893	1.09403	0.000854559	leucine aminopeptidase, chloroplast precursor, putative, expressed	GO:0004177//aminopeptidase activity;GO:0005622//intracellular;GO:0006508//proteolysis;GO:0042309//homoiothermy;GO:0050825//ice binding;GO:0050826//response to freezing;GO:0004177//aminopeptidase activity;GO:0005622//intracellular;GO:0006508//proteolysis;GO:0042309//homoiothermy;GO:0050825//ice binding;GO:0050826//response to freezing;GO:0004177//aminopeptidase activity;GO:0005622//intracellular;G…	-	-
GRMZM2G044128	1.43149	6.403e-09	h/ACA ribonucleoprotein complex subunit 4, putative, expressed	GO:0001522//pseudouridine synthesis;GO:0003723//RNA binding;GO:0006396//RNA processing;GO:0009451//RNA modification;GO:0009982//pseudouridine synthase activity	zma:100502498	zma03008//Ribosome biogenesis in eukaryotes
GRMZM2G044469	1.04798	1.01743e-05	aldehyde oxidase, putative, expressed	GO:0016491//oxidoreductase activity;GO:0055114//oxidation-reduction process;GO:0016491//oxidoreductase activity;GO:0055114//oxidation-reduction process	-	-
GRMZM2G044472	1.43924	0.000873085	lecithin:cholesterol acyltransferase, putative, expressed	GO:0004607//phosphatidylcholine-sterol O-acyltransferase activity;GO:0006629//lipid metabolic process	-	-
GRMZM2G044752	1.32493	0.000873373	homeobox associated leucine zipper, putative, expressed	GO:0003677//DNA binding;GO:0003700//sequence-specific DNA binding transcription factor activity;GO:0005634//nucleus;GO:0006355//regulation of transcription, DNA-dependent;GO:0030528//transcription regulator activity;GO:0043565//sequence-specific DNA binding;GO:0003677//DNA binding;GO:0003700//sequence-specific DNA binding transcription factor activity;GO:0005634//nucleus;GO:0006355//regulation of…	zma:100285975	-
GRMZM2G045720	1.73773	1.07861e-05	eukaryotic peptide chain release factor subunit 1-1, putative, expressed	-	zma:100281195	zma03015//mRNA surveillance pathway
GRMZM2G046331	1.24144	0.00328915	structural constituent of ribosome, putative, expressed	-	zma:100275342	-
GRMZM2G046782	1.21142	0.00245032	GEM, putative, expressed	-	-	-
GRMZM2G046848	1.35612	0.00439027	protein kinase, putative, expressed	GO:0000151//ubiquitin ligase complex;GO:0004672//protein kinase activity;GO:0004674//protein serine/threonine kinase activity;GO:0004842//ubiquitin-protein ligase activity;GO:0005524//ATP binding;GO:0006468//protein phosphorylation;GO:0016567//protein ubiquitination	-	-
GRMZM2G047299	1.1271	3.90626e-07	UPF0041 domain containing protein, putative, expressed	-	-	-
GRMZM2G047456	1.54603	6.24713e-06	peroxidase precursor, putative, expressed	GO:0004601//peroxidase activity;GO:0006979//response to oxidative stress;GO:0020037//heme binding;GO:0055114//oxidation-reduction process;GO:0004601//peroxidase activity;GO:0006979//response to oxidative stress;GO:0020037//heme binding;GO:0055114//oxidation-reduction process;GO:0004601//peroxidase activity;GO:0006979//response to oxidative stress;GO:0020037//heme binding;GO:0055114//oxidation-red…	zma:100382459	zma01110//Biosynthesis of secondary metabolites;zma00360//Phenylalanine metabolism;zma00940//Phenylpropanoid biosynthesis;zma01100//Metabolic pathways
GRMZM2G047533	1.90717	6.94402e-07	triacylglycerol lipase precursor, putative, expressed	GO:0006629//lipid metabolic process;GO:0006629//lipid metabolic process	-	-
GRMZM2G048295	1.35721	0.000835188	MYB family transcription factor, putative, expressed	GO:0003677//DNA binding	-	-
GRMZM2G048472	1.01441	3.48719e-05	prenyltransferase, putative, expressed	GO:0004659//prenyltransferase activity;GO:0016021//integral to membrane	-	-
GRMZM2G048522	1.29076	0.000428487	AMP-binding domain containing protein, expressed	-	zma:100191997	-
GRMZM2G048567	2.59514	2.91677e-07	-	-	zma:100278539	-
GRMZM2G048801	1.02443	0.000880952	receptor kinase, putative, expressed	GO:0004672//protein kinase activity;GO:0004674//protein serine/threonine kinase activity;GO:0005515//protein binding;GO:0005524//ATP binding;GO:0006468//protein phosphorylation;GO:0006952//defense response	-	-
GRMZM2G049077	1.15464	0.00108977	-	GO:0030001//metal ion transport;GO:0046872//metal ion binding;GO:0030001//metal ion transport;GO:0046872//metal ion binding	-	-
GRMZM2G050150	1.30916	0.00127399	-	-	None	-
GRMZM2G050641	1.01193	0.000303088	diacylglycerol O-acyltransferase, putative, expressed	GO:0016747//transferase activity, transferring acyl groups other than amino-acyl groups;GO:0008152//metabolic process;GO:0008415//-;GO:0016747//transferase activity, transferring acyl groups other than amino-acyl groups;GO:0008152//metabolic process;GO:0008415//-;GO:0016747//transferase activity, transferring acyl groups other than amino-acyl groups;GO:0008152//metabolic process;GO:0008415//-;GO:…	-	-
GRMZM2G050997	1.48303	2.64118e-09	cytokinin dehydrogenase precursor, putative, expressed	GO:0003824//catalytic activity;GO:0009690//cytokinin metabolic process;GO:0016491//oxidoreductase activity;GO:0019139//cytokinin dehydrogenase activity;GO:0050660//flavin adenine dinucleotide binding;GO:0055114//oxidation-reduction process	zma:542507	zma00908//Zeatin biosynthesis
GRMZM2G051806	1.32918	0.00307136	hexokinase, putative, expressed	GO:0005524//ATP binding;GO:0005975//carbohydrate metabolic process;GO:0016773//phosphotransferase activity, alcohol group as acceptor	zma:100283735	zma01110//Biosynthesis of secondary metabolites;zma00520//Amino sugar and nucleotide sugar metabolism;zma00500//Starch and sucrose metabolism;zma00010//Glycolysis / Gluconeogenesis;zma00051//Fructose and mannose metabolism;zma01100//Metabolic pathways;zma00052//Galactose metabolism
GRMZM2G052825	1.15125	1.01283e-05	cytochrome P450, putative, expressed	GO:0004497//monooxygenase activity;GO:0005506//iron ion binding;GO:0009055//electron carrier activity;GO:0016712//oxidoreductase activity, acting on paired donors, with incorporation or reduction of molecular oxygen, reduced flavin or flavoprotein as one donor, and incorporation of one atom of oxygen;GO:0020037//heme binding;GO:0055114//oxidation-reduction process	zma:100279973	-
GRMZM2G053206	1.57163	1.42438e-07	xylanase inhibitor, putative, expressed	-	zma:100272880	-
GRMZM2G053338	2.55147	1.99957e-08	OsGH3.8 - Probable indole-3-acetic acid-amido synthetase, expressed	-	zma:100285387	zma04075//Plant hormone signal transduction
GRMZM2G053669	2.01364	1.11203e-08	asparagine synthetase, putative, expressed	GO:0004066//asparagine synthase (glutamine-hydrolyzing) activity;GO:0006529//asparagine biosynthetic process;GO:0008152//metabolic process	-	-
GRMZM2G054803	1.19444	0.000166854	dehydrodolichyl diphosphate synthase, putative, expressed	GO:0016765//transferase activity, transferring alkyl or aryl (other than methyl) groups	zma:100283522	-
GRMZM2G055009	1.33203	0.000472511	-	-	-	-
GRMZM2G055507	1.10532	0.000190359	2-isopropylmalate synthase B, putative, expressed	GO:0003824//catalytic activity;GO:0003852//2-isopropylmalate synthase activity;GO:0009098//leucine biosynthetic process;GO:0019752//carboxylic acid metabolic process;GO:0046912//transferase activity, transferring acyl groups, acyl groups converted into alkyl on transfer	-	-
GRMZM2G056335	1.78975	4.66527e-07	cytokinin-O-glucosyltransferase 3, putative, expressed	GO:0008152//metabolic process;GO:0016758//transferase activity, transferring hexosyl groups	zma:100191964	-
GRMZM2G056369	4.69123	1.51487e-41	isocitrate lyase, putative, expressed	GO:0003824//catalytic activity;GO:0004451//isocitrate lyase activity;GO:0008152//metabolic process;GO:0019752//carboxylic acid metabolic process;GO:0003824//catalytic activity;GO:0008152//metabolic process	-	-
GRMZM2G057067	1.03045	2.6433e-06	OsIAA6 - Auxin-responsive Aux/IAA gene family member, expressed	GO:0005634//nucleus;GO:0045449//-;GO:0005634//nucleus;GO:0045449//-;GO:0005634//nucleus;GO:0045449//-;GO:0005634//nucleus;GO:0045449//-	zma:100283620	-
GRMZM2G057116	1.18019	7.26534e-05	WRKY67, expressed	GO:0003700//sequence-specific DNA binding transcription factor activity;GO:0043565//sequence-specific DNA binding;GO:0045449//-;GO:0003700//sequence-specific DNA binding transcription factor activity;GO:0043565//sequence-specific DNA binding;GO:0045449//-	zma:100193498	-
GRMZM2G057262	1.33713	7.60442e-05	expressed protein	GO:0005515//protein binding;GO:0005524//ATP binding;GO:0005737//cytoplasm;GO:0006457//protein folding;GO:0008270//zinc ion binding;GO:0042026//protein refolding;GO:0005515//protein binding;GO:0005524//ATP binding;GO:0005737//cytoplasm;GO:0006457//protein folding;GO:0008270//zinc ion binding;GO:0042026//protein refolding	zma:100281816	-
GRMZM2G057733	1.90935	2.26471e-05	transmembrane amino acid transporter protein, putative, expressed	-	-	-
GRMZM2G058398	2.5788	4.47271e-08	expressed protein	-	-	-
GRMZM2G058518	1.4449	0.00117468	no apical meristem protein, putative, expressed	GO:0003677//DNA binding;GO:0045449//-	zma:100282443	-
GRMZM2G060210	1.05046	0.000536636	transferase family protein, putative, expressed	GO:0016747//transferase activity, transferring acyl groups other than amino-acyl groups	-	-
GRMZM2G060817	1.05886	3.08382e-07	WD domain, G-beta repeat domain containing protein, expressed	-	zma:100191510	zma03008//Ribosome biogenesis in eukaryotes
GRMZM2G061126	1.52868	6.78975e-07	-	-	-	-
GRMZM2G061403	2.52484	5.03682e-10	glycosyl hydrolases family 17, putative, expressed	GO:0004553//hydrolase activity, hydrolyzing O-glycosyl compounds;GO:0005975//carbohydrate metabolic process;GO:0007155//cell adhesion;GO:0016020//membrane	-	-
GRMZM2G061626	2.82709	1.50187e-11	ZOS3-21 - C2H2 zinc finger protein, expressed	GO:0005622//intracellular;GO:0008270//zinc ion binding	zma:100284530	-
GRMZM2G061791	1.15028	0.000361993	-	-	-	-
GRMZM2G061996	1.53943	4.26242e-06	ZOS7-13 - C2H2 zinc finger protein, expressed	GO:0005622//intracellular;GO:0008270//zinc ion binding;GO:0005622//intracellular;GO:0008270//zinc ion binding	-	-
GRMZM2G062673	1.80888	1.83683e-06	OsCML22 - Calmodulin-related calcium sensor protein, expressed	GO:0005509//calcium ion binding	zma:100280813	-
GRMZM2G062974	1.40027	4.92028e-05	CHIT17 - Chitinase family protein precursor, expressed	GO:0004568//chitinase activity;GO:0005975//carbohydrate metabolic process;GO:0006032//chitin catabolic process;GO:0008061//chitin binding;GO:0016998//cell wall macromolecule catabolic process;GO:0004568//chitinase activity;GO:0006032//chitin catabolic process;GO:0008061//chitin binding;GO:0016998//cell wall macromolecule catabolic process	-	-
GRMZM2G063203	1.15928	0.00243091	expressed protein	GO:0003677//DNA binding;GO:0003677//DNA binding;GO:0003677//DNA binding	-	-
GRMZM2G064406	1.55752	0.00280449	terpene synthase, putative, expressed	GO:0000287//magnesium ion binding;GO:0008152//metabolic process;GO:0016829//lyase activity	zma:732759	-
GRMZM2G065585	2.38955	8.36518e-12	glycosyl hydrolases family 17, putative, expressed	GO:0004553//hydrolase activity, hydrolyzing O-glycosyl compounds;GO:0005975//carbohydrate metabolic process;GO:0016020//membrane	-	-
GRMZM2G066341	1.02475	0.000112444	DUF581 domain containing protein, expressed	-	zma:100304333	-
GRMZM2G067225	1.50081	3.15237e-08	cytochrome P450, putative, expressed	GO:0004497//monooxygenase activity;GO:0005506//iron ion binding;GO:0009055//electron carrier activity;GO:0020037//heme binding	-	-
GRMZM2G068707	1.76599	2.9275e-05	-	-	zma:100273425	-
GRMZM2G069405	1.23764	4.00478e-05	RNA-binding protein-like, putative, expressed	GO:0003676//nucleic acid binding;GO:0005622//intracellular;GO:0006810//transport;GO:0003676//nucleic acid binding;GO:0005622//intracellular;GO:0006810//transport	-	-
GRMZM2G069694	1.1538	0.000363926	-	-	zma:100193809	-
GRMZM2G070172	3.38152	4.516e-05	alpha-amylase precursor, putative, expressed	GO:0003824//catalytic activity;GO:0004556//alpha-amylase activity;GO:0005509//calcium ion binding;GO:0005975//carbohydrate metabolic process;GO:0043169//cation binding	zma:100383492	-
GRMZM2G070279	2.0178	2.1001e-07	expressed protein	GO:0004022//alcohol dehydrogenase (NAD) activity;GO:0008152//metabolic process;GO:0008667//2,3-dihydro-2,3-dihydroxybenzoate dehydrogenase activity;GO:0009239//enterobactin biosynthetic process;GO:0016491//oxidoreductase activity;GO:0055114//oxidation-reduction process	zma:100194367	-
GRMZM2G070322	1.37455	0.00114684	uncharacterized protein At4g06744 precursor, putative, expressed	GO:0005515//protein binding	zma:100285871	-
GRMZM2G070375	1.13255	0.0017762	GRAM domain containing protein, expressed	-	zma:100284924	-
GRMZM2G070708	1.03299	2.91286e-06	galactosyltransferase, putative, expressed	GO:0006486//protein glycosylation;GO:0008378//galactosyltransferase activity;GO:0016020//membrane;GO:0006486//protein glycosylation;GO:0008378//galactosyltransferase activity;GO:0016020//membrane;GO:0006486//protein glycosylation;GO:0008378//galactosyltransferase activity;GO:0016020//membrane	zma:100273262	-
GRMZM2G070849	1.33071	0.00347698	MYB family transcription factor, putative, expressed	GO:0003677//DNA binding;GO:0004879//ligand-activated sequence-specific DNA binding RNA polymerase II transcription factor activity;GO:0005634//nucleus;GO:0006355//regulation of transcription, DNA-dependent	zma:100274036	-
GRMZM2G071645	1.25887	0.00204522	las1-like family protein, putative, expressed	-	zma:100279349	-
GRMZM2G072240	1.66515	5.09268e-06	OsSCP43 - Putative serine Carboxypeptidase homologue, expressed	GO:0004185//serine-type carboxypeptidase activity;GO:0006508//proteolysis;GO:0004185//serine-type carboxypeptidase activity;GO:0006508//proteolysis;GO:0004185//serine-type carboxypeptidase activity;GO:0006508//proteolysis	zma:100383183	-
GRMZM2G072612	1.98635	1.49239e-14	expressed protein	GO:0009405//pathogenesis	zma:100277067	-
GRMZM2G073114	1.59004	0.000704989	RIPER6 - Ripening-related family protein precursor, expressed	-	-	-
GRMZM2G073123	1.22615	7.86314e-05	expressed protein	GO:0006614//SRP-dependent cotranslational protein targeting to membrane;GO:0008312//7S RNA binding;GO:0048500//signal recognition particle	zma:100275732	-
GRMZM2G073731	1.14248	1.54323e-05	-	-	zma:100383736	-
GRMZM2G074017	1.83802	3.99668e-13	expressed protein	-	zma:100280782	-
GRMZM2G074307	1.51963	5.09184e-06	-	-	zma:100275365	-
GRMZM2G074743	2.21064	7.45146e-11	immutans protein, putative, expressed	GO:0005740//mitochondrial envelope;GO:0007585//respiratory gaseous exchange;GO:0055114//oxidation-reduction process;GO:0005740//mitochondrial envelope;GO:0007585//respiratory gaseous exchange;GO:0055114//oxidation-reduction process	-	-
GRMZM2G074781	1.97304	1.13378e-10	alpha-amylase precursor, putative, expressed	GO:0003824//catalytic activity;GO:0004556//alpha-amylase activity;GO:0005509//calcium ion binding;GO:0005975//carbohydrate metabolic process;GO:0043169//cation binding	zma:100273029	-
GRMZM2G075244	2.68838	5.10752e-09	-	GO:0004497//monooxygenase activity;GO:0005506//iron ion binding;GO:0009055//electron carrier activity;GO:0020037//heme binding;GO:0055114//oxidation-reduction process	-	-
GRMZM2G075315	1.05535	3.77301e-06	-	GO:0004867//serine-type endopeptidase inhibitor activity;GO:0005576//extracellular region	zma:100037814	-
GRMZM2G075505	1.43363	0.000429246	nucleic acid binding protein, putative, expressed	GO:0003676//nucleic acid binding	zma:100194264	-
GRMZM2G075828	1.59547	5.81663e-08	MATE efflux family protein, putative, expressed	GO:0006855//drug transmembrane transport;GO:0015238//drug transmembrane transporter activity;GO:0015297//antiporter activity;GO:0016020//membrane;GO:0055085//transmembrane transport;GO:0006855//drug transmembrane transport;GO:0015238//drug transmembrane transporter activity;GO:0015297//antiporter activity;GO:0016020//membrane;GO:0055085//transmembrane transport	zma:100281401	-
GRMZM2G075921	1.93886	6.6399e-07	formin-like protein 6 precursor, putative, expressed	GO:0003779//actin binding;GO:0004969//histamine receptor activity;GO:0007186//G-protein coupled receptor signaling pathway;GO:0016021//integral to membrane;GO:0016043//cellular component organization;GO:0030036//actin cytoskeleton organization;GO:0003779//actin binding;GO:0004969//histamine receptor activity;GO:0007186//G-protein coupled receptor signaling pathway;GO:0016021//integral to membrane…	-	-
GRMZM2G076343	2.55024	2.79429e-08	legume lectins beta domain containing protein, putative, expressed	GO:0005488//binding	zma:100501716	-
GRMZM2G076394	1.17266	3.04584e-05	CAS1 domain-containing protein 1 precursor, putative, expressed	-	-	-
GRMZM2G077752	1.08173	0.000139542	LRP1, putative, expressed	GO:0003677//DNA binding;GO:0004879//ligand-activated sequence-specific DNA binding RNA polymerase II transcription factor activity;GO:0005634//nucleus;GO:0006355//regulation of transcription, DNA-dependent;GO:0016068//type I hypersensitivity;GO:0042309//homoiothermy;GO:0050825//ice binding;GO:0050826//response to freezing	-	-
GRMZM2G078314	1.14834	0.00232484	histone H3, putative, expressed	GO:0000786//nucleosome;GO:0003677//DNA binding;GO:0006334//nucleosome assembly	zma:100502113	-
GRMZM2G078472	2.26059	5.57103e-10	asparagine synthetase, putative, expressed	GO:0004066//asparagine synthase (glutamine-hydrolyzing) activity;GO:0006529//asparagine biosynthetic process;GO:0008152//metabolic process;GO:0004066//asparagine synthase (glutamine-hydrolyzing) activity;GO:0006529//asparagine biosynthetic process;GO:0008152//metabolic process;GO:0004066//asparagine synthase (glutamine-hydrolyzing) activity;GO:0006529//asparagine biosynthetic process;GO:0008152//…	-	-
GRMZM2G080079	1.71794	1.05192e-05	RING-H2 finger protein ATL1Q, putative, expressed	GO:0005247//voltage-gated chloride channel activity;GO:0005515//protein binding;GO:0006821//chloride transport;GO:0008270//zinc ion binding;GO:0016020//membrane;GO:0055085//transmembrane transport;GO:0005515//protein binding;GO:0008270//zinc ion binding;GO:0005247//voltage-gated chloride channel activity;GO:0006821//chloride transport;GO:0016020//membrane;GO:0055085//transmembrane transport;GO:00…	zma:100281332	-
GRMZM2G080839	1.31789	0.00478916	reticuline oxidase-like protein precursor, putative, expressed	GO:0003824//catalytic activity;GO:0016491//oxidoreductase activity;GO:0050660//flavin adenine dinucleotide binding	-	-
GRMZM2G081458	1.47193	0.00149654	expressed protein	GO:0005524//ATP binding;GO:0006915//apoptotic process;GO:0006952//defense response	-	-
GRMZM2G082293	1.33369	0.000466654	pumilio domain-containing protein PPD1, putative, expressed	-	-	-
GRMZM2G082959	3.84738	1.36959e-11	alpha/beta hydrolase fold, putative, expressed	GO:0008152//metabolic process;GO:0016787//hydrolase activity	-	-
GRMZM2G083328	1.03909	0.00119549	expressed protein	-	zma:100192776	-
GRMZM2G083347	1.01795	4.21359e-06	no apical meristem protein, putative, expressed	GO:0003677//DNA binding;GO:0045449//-;GO:0003677//DNA binding;GO:0045449//-	-	-
GRMZM2G084779	1.01574	0.00158804	potassium transporter, putative, expressed	GO:0006813//potassium ion transport;GO:0015079//potassium ion transmembrane transporter activity;GO:0016020//membrane;GO:0006813//potassium ion transport;GO:0015079//potassium ion transmembrane transporter activity;GO:0016020//membrane	-	-
GRMZM2G085086	1.92195	3.2753e-07	heavy metal-associated domain containing protein, expressed	GO:0030001//metal ion transport;GO:0046872//metal ion binding	zma:100285326	-
GRMZM2G085974	1.3518	0.000639774	MATH domain containing protein, expressed	-	zma:100382861	-
GRMZM2G087575	1.40992	0.00230261	-	-	zma:100274070	-
GRMZM2G087625	1.38438	0.000219231	TKL_IRAK_DUF26-lc.15 - DUF26 kinases have homology to DUF26 containing loci, expressed	GO:0004672//protein kinase activity;GO:0004674//protein serine/threonine kinase activity;GO:0005524//ATP binding;GO:0006468//protein phosphorylation	-	-
GRMZM2G087769	1.78659	9.59873e-06	methyltransferase, putative, expressed	GO:0008152//metabolic process;GO:0008168//methyltransferase activity	-	-
GRMZM2G087824	3.02624	1.93373e-15	expressed protein	-	-	-
GRMZM2G087875	1.27377	2.02745e-05	cytochrome P450, putative, expressed	GO:0004497//monooxygenase activity;GO:0005506//iron ion binding;GO:0009055//electron carrier activity;GO:0009986//cell surface;GO:0020037//heme binding;GO:0055114//oxidation-reduction process;GO:0004497//monooxygenase activity;GO:0005506//iron ion binding;GO:0009055//electron carrier activity;GO:0020037//heme binding	zma:100279536	-
GRMZM2G088053	1.12526	4.97196e-08	integral membrane protein DUF6 containing protein, expressed	GO:0016020//membrane	zma:100273211	-
GRMZM2G088689	1.05193	0.000186234	dehydrogenase E1 component domain containing protein, expressed	GO:0008152//metabolic process;GO:0016624//oxidoreductase activity, acting on the aldehyde or oxo group of donors, disulfide as acceptor;GO:0008152//metabolic process;GO:0016624//oxidoreductase activity, acting on the aldehyde or oxo group of donors, disulfide as acceptor;GO:0008152//metabolic process;GO:0016624//oxidoreductase activity, acting on the aldehyde or oxo group of donors, disulfide as …	-	-
GRMZM2G089102	1.97267	0.000271959	ACT domain containing protein, expressed	GO:0008152//metabolic process;GO:0016597//amino acid binding	-	-
GRMZM2G089506	1.6971	1.23418e-05	aspartic proteinase nepenthesin-2 precursor, putative, expressed	GO:0004190//aspartic-type endopeptidase activity;GO:0006508//proteolysis	zma:100382179	-
GRMZM2G089698	1.53612	8.83872e-05	transferase family protein, putative, expressed	GO:0016747//transferase activity, transferring acyl groups other than amino-acyl groups	-	-
GRMZM2G090043	1.33157	3.34335e-07	PIII4 - Proteinase inhibitor II family protein precursor, expressed	-	-	-
GRMZM2G090245	2.3617	4.66011e-24	Cupin domain containing protein, expressed	GO:0030145//manganese ion binding;GO:0045735//nutrient reservoir activity;GO:0048046//apoplast;GO:0030145//manganese ion binding;GO:0048046//apoplast	-	-
GRMZM2G091578	1.62311	9.78402e-06	OsSub31 - Putative Subtilisin homologue, expressed	GO:0004252//serine-type endopeptidase activity;GO:0004952//dopamine receptor activity;GO:0006508//proteolysis;GO:0007186//G-protein coupled receptor signaling pathway;GO:0016021//integral to membrane;GO:0042802//identical protein binding;GO:0043086//negative regulation of catalytic activity	-	-
GRMZM2G091837	1.17385	7.12573e-05	senescence-inducible chloroplast stay-green protein 1, putative, expressed	-	-	-
GRMZM2G091839	1.55414	2.92646e-05	expressed protein	-	zma:100193887	-
GRMZM2G091891	1.96284	6.35399e-05	ureide permease, putative, expressed	-	zma:100502471	-
GRMZM2G092146	2.79234	4.41795e-13	expressed protein	-	zma:100275352	-
GRMZM2G092474	2.70113	9.7505e-11	thaumatin, putative, expressed	-	zma:100276695	-
GRMZM2G092604	1.10952	0.00514082	serine/threonine-protein kinase BRI1-like 1 precursor, putative, expressed	GO:0004672//protein kinase activity;GO:0004674//protein serine/threonine kinase activity;GO:0005515//protein binding;GO:0005524//ATP binding;GO:0006468//protein phosphorylation	-	-
GRMZM2G092797	1.21639	2.71627e-06	NUC153 domain containing protein, expressed	-	-	-
GRMZM2G094375	4.52459	3.13559e-10	laccase precursor protein, putative, expressed	GO:0005507//copper ion binding;GO:0016491//oxidoreductase activity;GO:0055114//oxidation-reduction process;GO:0005507//copper ion binding;GO:0016491//oxidoreductase activity;GO:0055114//oxidation-reduction process;GO:0005507//copper ion binding;GO:0016491//oxidoreductase activity;GO:0055114//oxidation-reduction process	-	-
GRMZM2G094510	1.7515	1.57659e-05	expressed protein	-	zma:100278059	-
GRMZM2G094892	1.09413	0.000555891	bHelix-loop-helix transcription factor, putative, expressed	GO:0005634//nucleus;GO:0030528//transcription regulator activity;GO:0045449//-;GO:0005634//nucleus;GO:0030528//transcription regulator activity;GO:0045449//-	zma:100382992	-
GRMZM2G095043	1.20449	0.000227158	NUC189 domain containing protein, expressed	-	-	-
GRMZM2G095126	1.37084	4.45937e-12	alpha-galactosidase precursor, putative, expressed	GO:0004553//hydrolase activity, hydrolyzing O-glycosyl compounds;GO:0005515//protein binding;GO:0005975//carbohydrate metabolic process;GO:0006835//dicarboxylic acid transport;GO:0016020//membrane;GO:0017153//sodium:dicarboxylate symporter activity;GO:0004553//hydrolase activity, hydrolyzing O-glycosyl compounds;GO:0005515//protein binding;GO:0005975//carbohydrate metabolic process;GO:0004553//hy…	-	-
GRMZM2G095209	1.62851	1.374e-05	OsWAK55 - OsWAK receptor-like protein kinase, expressed	GO:0005509//calcium ion binding;GO:0004672//protein kinase activity;GO:0004674//protein serine/threonine kinase activity;GO:0005509//calcium ion binding;GO:0005524//ATP binding;GO:0006468//protein phosphorylation;GO:0004672//protein kinase activity;GO:0004674//protein serine/threonine kinase activity;GO:0005509//calcium ion binding;GO:0005524//ATP binding;GO:0006468//protein phosphorylation	zma:100191439	-
GRMZM2G095280	3.23729	2.38102e-09	UDP-glucoronosyl/UDP-glucosyl transferase, putative, expressed	GO:0008152//metabolic process;GO:0016758//transferase activity, transferring hexosyl groups	zma:100274322	-
GRMZM2G096115	1.58942	0.0010763	CAMK_KIN1/SNF1/Nim1_like.25 - CAMK includes calcium/calmodulin depedent protein kinases, expressed	GO:0003824//catalytic activity;GO:0004672//protein kinase activity;GO:0004674//protein serine/threonine kinase activity;GO:0005524//ATP binding;GO:0006468//protein phosphorylation;GO:0007165//signal transduction	-	-
GRMZM2G096458	1.03671	0.000201716	expressed protein	-	zma:100277214	-
GRMZM2G098084	1.20773	0.00102	-	GO:0042309//homoiothermy;GO:0050825//ice binding;GO:0050826//response to freezing;GO:0042309//homoiothermy;GO:0050825//ice binding;GO:0050826//response to freezing;GO:0042309//homoiothermy;GO:0050825//ice binding;GO:0050826//response to freezing;GO:0042309//homoiothermy;GO:0050825//ice binding;GO:0050826//response to freezing;GO:0042309//homoiothermy;GO:0050825//ice binding;GO:0050826//response t…	zma:100276663	-
GRMZM2G098182	2.34142	3.86469e-06	expressed protein	-	zma:100277191	-
GRMZM2G098305	1.23692	0.00173316	single-stranded DNA-binding protein, putative, expressed	GO:0003697//single-stranded DNA binding	zma:100285474	zma03430//Mismatch repair;zma03440//Homologous recombination;zma03030//DNA replication
GRMZM2G098892	1.63359	2.48909e-06	UDP-glucoronosyl and UDP-glucosyl transferase domain containing protein, expressed	GO:0008152//metabolic process;GO:0016758//transferase activity, transferring hexosyl groups	zma:100274523	-
GRMZM2G099049	1.01614	8.7145e-08	auxin-repressed protein, putative, expressed	-	-	-
GRMZM2G099092	2.04895	5.69862e-11	beta-expansin precursor, putative, expressed	GO:0005576//extracellular region	zma:100281896	-
GRMZM2G099434	1.44913	0.000104288	DEFL21 - Defensin and Defensin-like DEFL family, expressed	-	zma:100272702	-
GRMZM2G099454	1.19257	0.000348811	CHIT16 - Chitinase family protein precursor, expressed	GO:0004568//chitinase activity;GO:0006032//chitin catabolic process;GO:0016998//cell wall macromolecule catabolic process;GO:0004568//chitinase activity;GO:0005975//carbohydrate metabolic process;GO:0006032//chitin catabolic process;GO:0016998//cell wall macromolecule catabolic process;GO:0004568//chitinase activity;GO:0005975//carbohydrate metabolic process;GO:0006032//chitin catabolic process;G…	zma:100191592	-
GRMZM2G099619	1.05177	0.00286915	white-brown complex homolog protein 16, putative, expressed	GO:0000166//nucleotide binding;GO:0005524//ATP binding;GO:0016020//membrane;GO:0016887//ATPase activity;GO:0017111//nucleoside-triphosphatase activity	-	-
GRMZM2G099642	1.12114	1.78553e-05	NADP-dependent oxidoreductase, putative, expressed	GO:0008270//zinc ion binding;GO:0016491//oxidoreductase activity;GO:0055114//oxidation-reduction process	zma:100384694	-
GRMZM2G099765	3.97466	2.26795e-17	thiol protease SEN102 precursor, putative, expressed	GO:0004197//cysteine-type endopeptidase activity;GO:0006508//proteolysis;GO:0008234//cysteine-type peptidase activity;GO:0004197//cysteine-type endopeptidase activity;GO:0006508//proteolysis;GO:0008234//cysteine-type peptidase activity;GO:0004197//cysteine-type endopeptidase activity;GO:0006508//proteolysis;GO:0008234//cysteine-type peptidase activity;GO:0004197//cysteine-type endopeptidase activ…	-	-
GRMZM2G101116	2.12183	1.38905e-20	pirin, putative, expressed	-	zma:100217274	-
GRMZM2G101393	1.00859	0.00369128	plant protein of unknown function DUF869 domain containing protein, expressed	-	zma:100278380	-
GRMZM2G102183	3.0088	1.67063e-22	malate synthase, glyoxysomal, putative, expressed	GO:0003824//catalytic activity;GO:0004474//malate synthase activity;GO:0006097//glyoxylate cycle;GO:0003824//catalytic activity;GO:0004474//malate synthase activity;GO:0006097//glyoxylate cycle;GO:0003824//catalytic activity;GO:0004474//malate synthase activity;GO:0006097//glyoxylate cycle	-	-
GRMZM2G102318	1.02634	0.00407649	cytochrome P450 72A1, putative, expressed	GO:0004497//monooxygenase activity;GO:0005506//iron ion binding;GO:0009055//electron carrier activity;GO:0020037//heme binding;GO:0055114//oxidation-reduction process	zma:100217161	-
GRMZM2G102933	1.32784	2.66796e-06	aspartic proteinase oryzasin-1 precursor, putative, expressed	GO:0004190//aspartic-type endopeptidase activity;GO:0006508//proteolysis	-	-
GRMZM2G103137	2.15361	1.43576e-07	serine esterase family protein, putative, expressed	-	zma:100381992	-
GRMZM2G103342	1.69664	2.23924e-12	peroxidase precursor, putative, expressed	GO:0004601//peroxidase activity;GO:0006979//response to oxidative stress;GO:0020037//heme binding;GO:0055114//oxidation-reduction process	-	-
GRMZM2G103546	1.48694	5.28783e-05	aldehyde dehydrogenase, putative, expressed	GO:0004030//aldehyde dehydrogenase [NAD(P)+] activity;GO:0006081//cellular aldehyde metabolic process;GO:0008152//metabolic process;GO:0016491//oxidoreductase activity;GO:0055114//oxidation-reduction process;GO:0008152//metabolic process;GO:0016491//oxidoreductase activity;GO:0055114//oxidation-reduction process	zma:100285809	zma00561//Glycerolipid metabolism;zma01110//Biosynthesis of secondary metabolites;zma00310//Lysine degradation;zma00071//Fatty acid metabolism;zma00040//Pentose and glucuronate interconversions;zma00330//Arginine and proline metabolism;zma00340//Histidine metabolism;zma00053//Ascorbate and aldarate metabolism;zma00380//Tryptophan metabolism;zma00410//beta-Alanine metabolism;zma00640//Propanoate m…
GRMZM2G104024	1.74267	0.000181484	expressed protein	-	-	-
GRMZM2G104829	2.26147	1.19858e-06	glycosyltransferase, putative, expressed	GO:0016757//transferase activity, transferring glycosyl groups	-	-
GRMZM2G105173	1.57726	2.15398e-05	-	-	-	-
GRMZM2G105266	1.16001	0.0043972	AP2 domain containing protein, expressed	GO:0003677//DNA binding;GO:0003700//sequence-specific DNA binding transcription factor activity;GO:0006355//regulation of transcription, DNA-dependent	zma:100286032	-
GRMZM2G105631	1.86283	2.94338e-06	CSLA1 - cellulose synthase-like family A; mannan synthase, expressed	-	zma:100192112	-
GRMZM2G106344	1.60206	7.05325e-06	protein disulfide isomerase, putative, expressed	GO:0023034//-;GO:0023034//-	zma:100382831	-
GRMZM2G106560	1.34317	0.00202059	WRKY72, expressed	GO:0003700//sequence-specific DNA binding transcription factor activity;GO:0043565//sequence-specific DNA binding;GO:0045449//-;GO:0003700//sequence-specific DNA binding transcription factor activity;GO:0043565//sequence-specific DNA binding;GO:0045449//-	-	-
GRMZM2G108537	1.513	1.09826e-10	integral membrane protein DUF6 containing protein, expressed	GO:0009405//pathogenesis;GO:0016020//membrane;GO:0016791//phosphatase activity	zma:100282610	-
GRMZM2G108714	1.21568	0.000220921	transferase family protein, putative, expressed	GO:0016747//transferase activity, transferring acyl groups other than amino-acyl groups	-	-
GRMZM2G109130	2.06735	6.35756e-09	lipozygenase protein, putative, expressed	GO:0005506//iron ion binding;GO:0016165//lipoxygenase activity;GO:0016702//oxidoreductase activity, acting on single donors with incorporation of molecular oxygen, incorporation of two atoms of oxygen;GO:0046872//metal ion binding;GO:0055114//oxidation-reduction process;GO:0005506//iron ion binding;GO:0016165//lipoxygenase activity;GO:0016702//oxidoreductase activity, acting on single donors with…	zma:542495	zma00591//Linoleic acid metabolism
GRMZM2G109582	1.4302	0.000321166	tumor susceptibility gene 101, putative, expressed	GO:0006464//protein modification process;GO:0015031//protein transport	zma:100275829	-
GRMZM2G109627	1.43325	1.56886e-08	No apical meristem protein, putative, expressed	GO:0003677//DNA binding;GO:0045449//-	-	-
GRMZM2G110395	1.19269	0.000752192	DNA binding protein, putative, expressed	-	zma:100384266	-
GRMZM2G111579	1.43542	3.16648e-12	glutamate--cysteine ligase, chloroplast precursor, putative, expressed	GO:0004357//glutamate-cysteine ligase activity;GO:0006750//glutathione biosynthetic process	-	-
GRMZM2G112951	1.31596	2.03456e-05	-	-	-	-
GRMZM2G113203	1.1514	8.18173e-06	ABC transporter, ATP-binding protein, putative, expressed	GO:0000166//nucleotide binding;GO:0005524//ATP binding;GO:0005525//GTP binding;GO:0006810//transport;GO:0007264//small GTPase mediated signal transduction;GO:0016021//integral to membrane;GO:0016887//ATPase activity;GO:0017111//nucleoside-triphosphatase activity;GO:0042626//ATPase activity, coupled to transmembrane movement of substances;GO:0055085//transmembrane transport;GO:0000166//nucleotide …	zma:100037760	-
GRMZM2G113423	1.9394	2.98214e-06	expressed protein	-	-	-
GRMZM2G113512	1.14823	1.09885e-05	IBS1, putative, expressed	GO:0004672//protein kinase activity;GO:0004674//protein serine/threonine kinase activity;GO:0005524//ATP binding;GO:0006468//protein phosphorylation;GO:0004672//protein kinase activity;GO:0004674//protein serine/threonine kinase activity;GO:0005524//ATP binding;GO:0006468//protein phosphorylation;GO:0004672//protein kinase activity;GO:0004674//protein serine/threonine kinase activity;GO:0005524//…	zma:100191951	-
GRMZM2G113800	1.25387	8.75075e-06	purine permease, putative, expressed	-	-	-
GRMZM2G114048	1.26438	0.00111872	CBS domain containing membrane protein, putative, expressed	-	-	-
GRMZM2G116520	1.18299	1.49687e-06	BBTI13 - Bowman-Birk type bran trypsin inhibitor precursor, expressed	GO:0004867//serine-type endopeptidase inhibitor activity;GO:0005576//extracellular region	-	-
GRMZM2G116629	1.51666	1.37444e-09	DTA2, putative, expressed	-	-	-
GRMZM2G116902	1.71631	5.52825e-07	peroxidase precursor, putative, expressed	GO:0004601//peroxidase activity;GO:0006979//response to oxidative stress;GO:0020037//heme binding;GO:0055114//oxidation-reduction process	zma:100280077	zma01110//Biosynthesis of secondary metabolites;zma00360//Phenylalanine metabolism;zma00940//Phenylpropanoid biosynthesis;zma01100//Metabolic pathways
GRMZM2G117281	2.20031	0.00096882	-	-	None	-
GRMZM2G117878	1.15153	0.00210176	cytokinin-N-glucosyltransferase, putative, expressed	GO:0008152//metabolic process;GO:0016758//transferase activity, transferring hexosyl groups	zma:100280143	-
GRMZM2G117942	1.36385	9.01492e-09	WIP4 - Wound-induced protein precursor, expressed	GO:0042742//defense response to bacterium;GO:0050832//defense response to fungus	-	-
GRMZM2G117971	1.83764	4.55455e-12	WIP4 - Wound-induced protein precursor, expressed	GO:0042742//defense response to bacterium;GO:0050832//defense response to fungus	zma:100191593	-
GRMZM2G117989	1.4481	1.59468e-06	WIP5 - Wound-induced protein precursor, expressed	GO:0042742//defense response to bacterium;GO:0050832//defense response to fungus;GO:0042309//homoiothermy;GO:0042742//defense response to bacterium;GO:0050825//ice binding;GO:0050826//response to freezing;GO:0050832//defense response to fungus;GO:0042742//defense response to bacterium;GO:0050832//defense response to fungus;GO:0042742//defense response to bacterium;GO:0050832//defense response to …	-	-
GRMZM2G119168	1.62128	1.53955e-05	DNA binding protein, putative, expressed	-	zma:100286293	-
GRMZM2G119203	2.2291	8.1458e-06	-	-	-	-
GRMZM2G119209	1.86896	5.25252e-06	-	-	zma:100194171	-
GRMZM2G119261	1.39926	0.000134391	SWI/SNF-related matrix-associated actin-dependent regulator of chromatin subfamily C member, putative, expressed	GO:0003677//DNA binding;GO:0004345//glucose-6-phosphate dehydrogenase activity;GO:0006006//glucose metabolic process;GO:0008270//zinc ion binding;GO:0055114//oxidation-reduction process;GO:0000785//chromatin;GO:0003677//DNA binding;GO:0005634//nucleus;GO:0006355//regulation of transcription, DNA-dependent;GO:0000785//chromatin;GO:0003677//DNA binding;GO:0004345//glucose-6-phosphate dehydrogenase …	zma:100279196	-
GRMZM2G119305	2.71646	1.24208e-11	acyl-desaturase, chloroplast precursor, putative, expressed	GO:0006631//fatty acid metabolic process;GO:0016491//oxidoreductase activity;GO:0045300//acyl-[acyl-carrier-protein] desaturase activity;GO:0046914//transition metal ion binding;GO:0055114//oxidation-reduction process;GO:0006631//fatty acid metabolic process;GO:0016491//oxidoreductase activity;GO:0045300//acyl-[acyl-carrier-protein] desaturase activity;GO:0046914//transition metal ion binding;GO:…	zma:100382139	zma01040//Biosynthesis of unsaturated fatty acids;zma00061//Fatty acid biosynthesis
GRMZM2G119705	1.7377	4.44883e-14	ribosome inactivating protein, putative, expressed	GO:0004983//neuropeptide Y receptor activity;GO:0007186//G-protein coupled receptor signaling pathway;GO:0016021//integral to membrane;GO:0017148//negative regulation of translation;GO:0030598//rRNA N-glycosylase activity	-	-
GRMZM2G119737	3.39229	1.24626e-10	expressed protein	-	-	-
GRMZM2G119773	1.15592	0.0003286	tubulin/FtsZ domain containing protein, putative, expressed	GO:0003924//GTPase activity;GO:0005525//GTP binding;GO:0005737//cytoplasm;GO:0005874//microtubule;GO:0007017//microtubule-based process;GO:0043234//protein complex;GO:0051258//protein polymerization	-	-
GRMZM2G119970	1.04505	0.002851	permease domain containing protein, putative, expressed	GO:0005215//transporter activity;GO:0006810//transport;GO:0016020//membrane;GO:0055085//transmembrane transport	zma:100280431	-
GRMZM2G120016	3.56026	4.44534e-19	cis-zeatin O-glucosyltransferase, putative, expressed	GO:0008152//metabolic process;GO:0016758//transferase activity, transferring hexosyl groups	zma:100273251	-
GRMZM2G121360	1.19703	1.96761e-06	heavy metal-associated domain containing protein, expressed	GO:0030001//metal ion transport;GO:0046872//metal ion binding	zma:100280024	-
GRMZM2G121573	2.16253	1.02234e-08	STRUBBELIG-RECEPTOR FAMILY 6 precursor, putative, expressed	GO:0004672//protein kinase activity;GO:0004674//protein serine/threonine kinase activity;GO:0005515//protein binding;GO:0005524//ATP binding;GO:0006468//protein phosphorylation;GO:0004672//protein kinase activity;GO:0004674//protein serine/threonine kinase activity;GO:0005515//protein binding;GO:0005524//ATP binding;GO:0006468//protein phosphorylation	-	-
GRMZM2G122072	1.40971	2.08174e-07	homeobox and START domains containing protein, putative, expressed	GO:0008152//metabolic process;GO:0016758//transferase activity, transferring hexosyl groups	zma:100274555	-
GRMZM2G122577	2.86563	2.56968e-09	expressed protein	-	zma:100280099	-
GRMZM2G123107	1.99939	4.52063e-05	glycosyl hydrolases family 17, putative, expressed	GO:0004553//hydrolase activity, hydrolyzing O-glycosyl compounds;GO:0005975//carbohydrate metabolic process	-	-
GRMZM2G123119	2.35722	2.4225e-10	expressed protein	GO:0003677//DNA binding;GO:0003700//sequence-specific DNA binding transcription factor activity;GO:0006355//regulation of transcription, DNA-dependent	zma:100191919	-
GRMZM2G123394	2.6074	1.1278e-14	hs1, putative, expressed	-	-	-
GRMZM2G124229	1.75944	2.40685e-05	gibberellin receptor GID1L2, putative, expressed	GO:0008152//metabolic process;GO:0016787//hydrolase activity	zma:100274216	-
GRMZM2G124684	1.37714	0.000608173	aspartic proteinase nepenthesin-2 precursor, putative, expressed	GO:0004190//aspartic-type endopeptidase activity;GO:0006508//proteolysis;GO:0004190//aspartic-type endopeptidase activity;GO:0006508//proteolysis	-	-
GRMZM2G125032	1.94471	8.02476e-21	glycosyl hydrolases family 17, putative, expressed	GO:0004553//hydrolase activity, hydrolyzing O-glycosyl compounds;GO:0005975//carbohydrate metabolic process	zma:100272379	-
GRMZM2G125148	1.16022	2.99602e-07	nucleolar protein NOP5-1, putative, expressed	-	-	-
GRMZM2G125268	1.75078	1.59207e-06	aldehyde dehydrogenase, putative, expressed	GO:0008152//metabolic process;GO:0016491//oxidoreductase activity;GO:0055114//oxidation-reduction process;GO:0008152//metabolic process;GO:0016491//oxidoreductase activity;GO:0055114//oxidation-reduction process;GO:0008152//metabolic process;GO:0016491//oxidoreductase activity;GO:0055114//oxidation-reduction process	-	-
GRMZM2G125775	1.00294	0.000143998	AN1-like zinc finger domain containing protein, expressed	GO:0008270//zinc ion binding	zma:100127535	-
GRMZM2G126048	1.43568	1.02502e-05	expressed protein	-	zma:100381918	-
GRMZM2G126062	1.48721	7.91562e-09	oxidoreductase, aldo/keto reductase family protein, putative, expressed	GO:0016491//oxidoreductase activity;GO:0055114//oxidation-reduction process;GO:0016491//oxidoreductase activity;GO:0055114//oxidation-reduction process;GO:0016491//oxidoreductase activity;GO:0055114//oxidation-reduction process	zma:100274507	-
GRMZM2G126199	1.41892	5.59553e-06	retinol dehydrogenase, putative, expressed	GO:0008152//metabolic process;GO:0008667//2,3-dihydro-2,3-dihydroxybenzoate dehydrogenase activity;GO:0009239//enterobactin biosynthetic process;GO:0016491//oxidoreductase activity;GO:0055114//oxidation-reduction process;GO:0008152//metabolic process;GO:0016491//oxidoreductase activity;GO:0008152//metabolic process;GO:0008667//2,3-dihydro-2,3-dihydroxybenzoate dehydrogenase activity;GO:0009239//e…	zma:100285880	-
GRMZM2G126338	1.01183	2.40823e-05	YT521-B-like family domain containing protein, expressed	-	zma:100383052	-
GRMZM2G126371	1.98778	5.31995e-07	esterase, putative, expressed	GO:0003824//catalytic activity	-	-
GRMZM2G126541	2.05414	3.00092e-06	OsSCP30 - Putative serine Carboxypeptidase homologue, expressed	GO:0004185//serine-type carboxypeptidase activity;GO:0006508//proteolysis	-	-
GRMZM2G127328	2.02834	1.65637e-09	amino acid transporter, putative, expressed	GO:0006865//amino acid transport;GO:0016020//membrane	zma:100281437	-
GRMZM2G127350	2.12161	4.62493e-11	aminotransferase, putative, expressed	GO:0008483//transaminase activity;GO:0030170//pyridoxal phosphate binding	-	-
GRMZM2G127418	1.93949	1.15424e-09	O-methyltransferase, putative, expressed	GO:0008168//methyltransferase activity;GO:0008171//O-methyltransferase activity;GO:0046983//protein dimerization activity	zma:100281319	-
GRMZM2G127846	2.00166	2.74338e-05	ZOS2-16 - C2H2 zinc finger protein, expressed	GO:0003676//nucleic acid binding;GO:0004527//exonuclease activity;GO:0005622//intracellular;GO:0008270//zinc ion binding	zma:100282203	-
GRMZM2G128682	1.68842	0.00286131	pectinesterase, putative, expressed	GO:0004857//enzyme inhibitor activity;GO:0005618//cell wall;GO:0030599//pectinesterase activity;GO:0042545//cell wall modification	-	-
GRMZM2G128807	1.07794	0.00533692	expressed protein	GO:0005634//nucleus;GO:0030528//transcription regulator activity;GO:0045449//-;GO:0005634//nucleus;GO:0030528//transcription regulator activity;GO:0045449//-;GO:0005634//nucleus;GO:0030528//transcription regulator activity;GO:0045449//-	-	-
GRMZM2G129114	1.16809	0.00248592	regulatory protein, putative, expressed	-	zma:100502228	-
GRMZM2G129166	1.01512	0.00229469	expressed protein	-	zma:100274775	-
GRMZM2G130079	1.01688	0.00037145	histone H3, putative, expressed	GO:0000786//nucleosome;GO:0003677//DNA binding;GO:0006334//nucleosome assembly;GO:0000786//nucleosome;GO:0003677//DNA binding;GO:0006334//nucleosome assembly	zma:100192589	-
GRMZM2G130119	1.10212	0.00466428	anthocyanidin 5,3-O-glucosyltransferase, putative, expressed	GO:0008152//metabolic process;GO:0016758//transferase activity, transferring hexosyl groups	-	-
GRMZM2G130440	1.74661	1.34628e-10	aldehyde dehydrogenase, putative, expressed	GO:0008152//metabolic process;GO:0016491//oxidoreductase activity;GO:0055114//oxidation-reduction process;GO:0008152//metabolic process;GO:0016491//oxidoreductase activity;GO:0055114//oxidation-reduction process	zma:100282748	zma00561//Glycerolipid metabolism;zma01110//Biosynthesis of secondary metabolites;zma00310//Lysine degradation;zma00071//Fatty acid metabolism;zma00330//Arginine and proline metabolism;zma00300//Lysine biosynthesis;zma00340//Histidine metabolism;zma00053//Ascorbate and aldarate metabolism;zma00380//Tryptophan metabolism;zma00410//beta-Alanine metabolism;zma00640//Propanoate metabolism;zma00010//G…
GRMZM2G130728	1.43404	7.49009e-06	transferase family protein, putative, expressed	GO:0016747//transferase activity, transferring acyl groups other than amino-acyl groups	-	-
GRMZM2G130904	1.51884	6.09036e-05	peroxidase precursor, putative, expressed	GO:0004601//peroxidase activity;GO:0006979//response to oxidative stress;GO:0020037//heme binding;GO:0055114//oxidation-reduction process	zma:100272764	zma01110//Biosynthesis of secondary metabolites;zma00360//Phenylalanine metabolism;zma00940//Phenylpropanoid biosynthesis;zma01100//Metabolic pathways
GRMZM2G130943	1.32986	0.000155221	protein phosphatase 2C, putative, expressed	GO:0003824//catalytic activity;GO:0004722//protein serine/threonine phosphatase activity;GO:0006470//protein dephosphorylation;GO:0008287//protein serine/threonine phosphatase complex;GO:0003824//catalytic activity;GO:0004722//protein serine/threonine phosphatase activity;GO:0006470//protein dephosphorylation;GO:0008287//protein serine/threonine phosphatase complex	-	-
GRMZM2G131099	1.16024	0.000753365	expressed protein	-	zma:100275282	-
GRMZM2G131177	1.29683	0.00116752	OsSub41 - Putative Subtilisin homologue, expressed	GO:0004252//serine-type endopeptidase activity;GO:0006508//proteolysis;GO:0042802//identical protein binding;GO:0043086//negative regulation of catalytic activity;GO:0004252//serine-type endopeptidase activity;GO:0006508//proteolysis	-	-
GRMZM2G131683	1.10633	2.39424e-08	glutaredoxin domain containing protein, putative, expressed	GO:0009055//electron carrier activity;GO:0015035//protein disulfide oxidoreductase activity;GO:0023034//-;GO:0045454//cell redox homeostasis	-	-
GRMZM2G132875	1.64428	4.80727e-08	oxidoreductase, aldo/keto reductase family protein, putative, expressed	GO:0016491//oxidoreductase activity;GO:0055114//oxidation-reduction process;GO:0016491//oxidoreductase activity;GO:0055114//oxidation-reduction process;GO:0016491//oxidoreductase activity;GO:0055114//oxidation-reduction process	zma:100191526	-
GRMZM2G133070	1.00428	0.000185785	-	-	-	-
GRMZM2G133613	1.53311	2.6736e-06	galactosyltransferase, putative, expressed	GO:0006486//protein glycosylation;GO:0008378//galactosyltransferase activity;GO:0016020//membrane;GO:0006486//protein glycosylation;GO:0008378//galactosyltransferase activity;GO:0016020//membrane	zma:100274035	-
GRMZM2G133952	1.27598	0.00335047	DNA mismatch repair protein Mlh1, putative, expressed	GO:0005524//ATP binding;GO:0006298//mismatch repair;GO:0030983//mismatched DNA binding	-	-
GRMZM2G134054	1.6292	1.04845e-09	Ser/Thr protein phosphatase family protein, expressed	GO:0003993//acid phosphatase activity;GO:0016787//hydrolase activity;GO:0046872//metal ion binding;GO:0003993//acid phosphatase activity;GO:0016787//hydrolase activity;GO:0046872//metal ion binding	zma:100272946	-
GRMZM2G134248	1.33632	0.00138395	-	-	-	-
GRMZM2G134385	1.09249	2.20634e-05	HEAT repeat family protein, putative, expressed	GO:0005488//binding	-	-
GRMZM2G135387	2.43611	2.42304e-08	cytochrome P450, putative, expressed	GO:0004497//monooxygenase activity;GO:0005506//iron ion binding;GO:0009055//electron carrier activity;GO:0020037//heme binding;GO:0055114//oxidation-reduction process	zma:100382386	-
GRMZM2G136372	1.97278	1.29349e-09	thaumatin, putative, expressed	-	-	-
GRMZM2G136508	1.51057	8.57947e-08	amino acid permease family protein, putative, expressed	GO:0006810//transport;GO:0006865//amino acid transport;GO:0015171//amino acid transmembrane transporter activity;GO:0016020//membrane;GO:0055085//transmembrane transport;GO:0005249//voltage-gated potassium channel activity;GO:0006813//potassium ion transport;GO:0016020//membrane	-	-
GRMZM2G136567	2.31139	2.71704e-05	auxin-induced protein 5NG4, putative, expressed	GO:0016020//membrane;GO:0016020//membrane	-	-
GRMZM2G137321	1.29691	1.2664e-06	ATPase, putative, expressed	GO:0000166//nucleotide binding;GO:0005524//ATP binding;GO:0017111//nucleoside-triphosphatase activity	-	-
GRMZM2G137569	1.127	1.8979e-08	CAMK_KIN1/SNF1/Nim1_like.27 - CAMK includes calcium/calmodulin depedent protein kinases, expressed	GO:0004672//protein kinase activity;GO:0004674//protein serine/threonine kinase activity;GO:0005524//ATP binding;GO:0006468//protein phosphorylation;GO:0007165//signal transduction;GO:0004672//protein kinase activity;GO:0004674//protein serine/threonine kinase activity;GO:0005524//ATP binding;GO:0006468//protein phosphorylation;GO:0007165//signal transduction;GO:0004672//protein kinase activity;G…	-	-
GRMZM2G137861	1.58419	0.000720027	OsWAK14 - OsWAK receptor-like protein kinase, expressed	GO:0004672//protein kinase activity;GO:0004674//protein serine/threonine kinase activity;GO:0005524//ATP binding;GO:0006468//protein phosphorylation	-	-
GRMZM2G137954	1.98455	0.000115301	nodulin MtN3 family protein, putative, expressed	GO:0007186//G-protein coupled receptor signaling pathway;GO:0016020//membrane;GO:0016021//integral to membrane	-	-
GRMZM2G137964	1.45441	7.19043e-07	-	-	zma:100272239	-
GRMZM2G138259	2.2674	3.97684e-08	expressed protein	GO:0003677//DNA binding	-	-
GRMZM2G138355	1.35702	9.85196e-05	hydrolase, NUDIX family, domain containing protein, expressed	GO:0016787//hydrolase activity;GO:0016787//hydrolase activity	zma:100284751	-
GRMZM2G138468	1.3342	0.000137797	alpha-amylase precursor, putative, expressed	GO:0003824//catalytic activity;GO:0004556//alpha-amylase activity;GO:0005509//calcium ion binding;GO:0005975//carbohydrate metabolic process;GO:0043169//cation binding	zma:542522	zma00500//Starch and sucrose metabolism;zma01100//Metabolic pathways
GRMZM2G139284	1.8496	5.80851e-05	MYB family transcription factor, putative, expressed	GO:0003677//DNA binding	zma:100284600	-
GRMZM2G139300	1.38818	3.18935e-06	glycosyl hydrolases, putative, expressed	GO:0004553//hydrolase activity, hydrolyzing O-glycosyl compounds;GO:0005975//carbohydrate metabolic process;GO:0004553//hydrolase activity, hydrolyzing O-glycosyl compounds;GO:0005975//carbohydrate metabolic process	-	-
GRMZM2G139811	3.25342	1.57749e-10	GRAM and C2 domains containing protein, putative, expressed	-	-	-
GRMZM2G139834	2.35228	2.62988e-06	nodulin, putative, expressed	GO:0016020//membrane;GO:0016020//membrane	zma:100274895	-
GRMZM2G140032	1.27584	0.00249045	expressed protein	GO:0004969//histamine receptor activity;GO:0007186//G-protein coupled receptor signaling pathway;GO:0016021//integral to membrane	zma:100383606	-
GRMZM2G140989	2.07961	2.74134e-07	expressed protein	GO:0005488//binding	-	-
GRMZM2G141036	1.30589	0.000751655	aspartic proteinase nepenthesin-2 precursor, putative, expressed	GO:0004190//aspartic-type endopeptidase activity;GO:0006508//proteolysis	-	-
GRMZM2G143046	1.49989	1.19016e-06	MYB family transcription factor, putative, expressed	GO:0003677//DNA binding;GO:0003677//DNA binding	zma:100384300	-
GRMZM2G143187	1.06564	7.14512e-05	transporter family protein, putative, expressed	GO:0055085//transmembrane transport	-	-
GRMZM2G143204	1.27012	0.00102929	WRKY3, expressed	GO:0003700//sequence-specific DNA binding transcription factor activity;GO:0005215//transporter activity;GO:0006810//transport;GO:0016020//membrane;GO:0043565//sequence-specific DNA binding;GO:0045449//-;GO:0055085//transmembrane transport;GO:0003700//sequence-specific DNA binding transcription factor activity;GO:0005215//transporter activity;GO:0006810//transport;GO:0016020//membrane;GO:0043565/…	zma:100191170	-
GRMZM2G143457	2.73799	1.0435e-11	gp176, putative, expressed	-	-	-
GRMZM2G144668	1.28196	9.99281e-07	1-aminocyclopropane-1-carboxylate oxidase homolog 4, putative, expressed	GO:0005506//iron ion binding;GO:0016491//oxidoreductase activity;GO:0042309//homoiothermy;GO:0050825//ice binding;GO:0050826//response to freezing;GO:0055114//oxidation-reduction process	zma:100285293	-
GRMZM2G144782	1.07099	8.91503e-05	RING finger and CHY zinc finger domain-containing protein 1, putative, expressed	GO:0005515//protein binding;GO:0008270//zinc ion binding;GO:0005515//protein binding;GO:0008270//zinc ion binding;GO:0005515//protein binding;GO:0008270//zinc ion binding;GO:0008270//zinc ion binding	zma:100192978	zma04120//ubiquitin mediated proteolysis
GRMZM2G144995	1.19279	2.77051e-09	nucleolar protein 5A, putative, expressed	GO:0000786//nucleosome;GO:0003677//DNA binding;GO:0006334//nucleosome assembly;GO:0000786//nucleosome;GO:0003677//DNA binding;GO:0006334//nucleosome assembly	-	-
GRMZM2G145412	1.66021	0.00083736	ZIM domain containing protein, putative, expressed	-	zma:100284894	zma04075//Plant hormone signal transduction;zma04626//Plant-pathogen interaction
GRMZM2G145440	1.1384	6.89841e-06	BRASSINOSTEROID INSENSITIVE 1-associated receptor kinase 1 precursor, putative, expressed	GO:0005515//protein binding	zma:100281233	-
GRMZM2G145461	1.78564	1.71655e-07	CHIT4 - Chitinase family protein precursor, expressed	GO:0004568//chitinase activity;GO:0006032//chitin catabolic process;GO:0008061//chitin binding;GO:0016998//cell wall macromolecule catabolic process	zma:100274400	-
GRMZM2G147210	1.10888	0.00437163	OsPDIL1-1 protein disulfide isomerase PDIL1-1, expressed	GO:0045454//cell redox homeostasis	-	-
GRMZM2G147884	1.19791	8.35656e-06	copper methylamine oxidase precursor, putative, expressed	GO:0005507//copper ion binding;GO:0005524//ATP binding;GO:0008131//primary amine oxidase activity;GO:0009308//amine metabolic process;GO:0048038//quinone binding;GO:0055114//oxidation-reduction process;GO:0005507//copper ion binding;GO:0005524//ATP binding;GO:0008131//primary amine oxidase activity;GO:0009308//amine metabolic process;GO:0048038//quinone binding;GO:0055114//oxidation-reduction pro…	-	-
GRMZM2G148400	1.96441	5.04621e-06	glycosyl hydrolases family 17, putative, expressed	GO:0004553//hydrolase activity, hydrolyzing O-glycosyl compounds;GO:0005975//carbohydrate metabolic process	zma:100191753	-
GRMZM2G148904	1.12588	0.00122144	-	GO:0008152//metabolic process;GO:0008168//methyltransferase activity	-	-
GRMZM2G148925	1.14653	3.0024e-07	cysteine proteinase inhibitor 8 precursor, putative, expressed	GO:0004869//cysteine-type endopeptidase inhibitor activity	-	-
GRMZM2G149326	1.07493	0.000496602	-	-	zma:100193768	-
GRMZM2G149800	1.15963	8.9826e-09	expressed protein	-	zma:100277913	-
GRMZM2G150256	1.31696	6.38336e-09	oryzain alpha chain precursor, putative, expressed	GO:0004197//cysteine-type endopeptidase activity;GO:0004623//phospholipase A2 activity;GO:0006508//proteolysis;GO:0006644//phospholipid metabolic process;GO:0008234//cysteine-type peptidase activity;GO:0016042//lipid catabolic process;GO:0004197//cysteine-type endopeptidase activity;GO:0004623//phospholipase A2 activity;GO:0006508//proteolysis;GO:0006644//phospholipid metabolic process;GO:0008234…	-	-
GRMZM2G150474	1.23915	0.00117229	glutathione S-transferase, putative, expressed	-	zma:542630	-
GRMZM2G150729	3.29985	4.95388e-09	bHelix-loop-helix transcription factor, putative, expressed	GO:0005634//nucleus;GO:0030528//transcription regulator activity;GO:0045449//-;GO:0005634//nucleus;GO:0030528//transcription regulator activity;GO:0045449//-	zma:100272342	-
GRMZM2G151567	1.37615	3.1868e-05	SHR5-receptor-like kinase, putative, expressed	GO:0005515//protein binding	-	-
GRMZM2G152179	3.30181	4.90514e-15	sulfotransferase domain containing protein, expressed	GO:0008146//sulfotransferase activity	zma:100280082	-
GRMZM2G152354	1.61445	6.72094e-05	gibberellin 2-beta-dioxygenase, putative, expressed	GO:0005506//iron ion binding;GO:0016491//oxidoreductase activity;GO:0055114//oxidation-reduction process	zma:100284370	-
GRMZM2G152417	1.49085	9.59689e-07	AMP-binding enzyme, putative, expressed	GO:0003824//catalytic activity;GO:0008152//metabolic process	-	-
GRMZM2G152451	1.52057	0.000557247	expressed protein	-	zma:100275330	-
GRMZM2G152796	1.3177	0.00103369	OsIAA24 - Auxin-responsive Aux/IAA gene family member, expressed	GO:0005634//nucleus;GO:0045449//-;GO:0005634//nucleus;GO:0045449//-;GO:0005634//nucleus;GO:0045449//-	zma:100286028	-
GRMZM2G153536	1.73737	1.06065e-09	-	GO:0003824//catalytic activity;GO:0004084//branched-chain-amino-acid transaminase activity;GO:0008152//metabolic process;GO:0009081//branched chain family amino acid metabolic process;GO:0003824//catalytic activity;GO:0004084//branched-chain-amino-acid transaminase activity;GO:0008152//metabolic process;GO:0009081//branched chain family amino acid metabolic process;GO:0003824//catalytic activity;…	zma:100281255	zma01110//Biosynthesis of secondary metabolites;zma00290//Valine, leucine and isoleucine biosynthesis;zma00770//Pantothenate and CoA biosynthesis;zma00280//Valine, leucine and isoleucine degradation;zma01100//Metabolic pathways
GRMZM2G153627	1.19321	0.00153338	DCL2, putative, expressed	-	-	-
GRMZM2G153977	1.37776	6.57849e-11	aspartic proteinase oryzasin-1 precursor, putative, expressed	GO:0004190//aspartic-type endopeptidase activity;GO:0005764//lysosome;GO:0006508//proteolysis;GO:0006629//lipid metabolic process;GO:0006665//sphingolipid metabolic process	-	-
GRMZM2G154093	1.03347	2.0977e-07	homogentisate 1,2-dioxygenase, putative, expressed	GO:0004411//homogentisate 1,2-dioxygenase activity;GO:0006559//L-phenylalanine catabolic process;GO:0006570//tyrosine metabolic process;GO:0055114//oxidation-reduction process;GO:0004411//homogentisate 1,2-dioxygenase activity;GO:0006559//L-phenylalanine catabolic process;GO:0006570//tyrosine metabolic process;GO:0055114//oxidation-reduction process;GO:0004411//homogentisate 1,2-dioxygenase activ…	-	-
GRMZM2G154437	1.01486	0.00400839	MBTB51 - Bric-a-Brac, Tramtrack, Broad Complex BTB domain with Meprin and TRAF Homology MATH domain, expressed	GO:0005515//protein binding;GO:0005515//protein binding	zma:100193156	-
GRMZM2G154460	1.40341	1.01007e-06	nodulin, putative, expressed	-	-	-
GRMZM2G156632	1.83964	2.5968e-09	BBTI12 - Bowman-Birk type bran trypsin inhibitor precursor, expressed	GO:0004867//serine-type endopeptidase inhibitor activity;GO:0005576//extracellular region	zma:100281975	-
GRMZM2G156861	3.19161	2.40937e-05	lipoxygenase, putative, expressed	GO:0005506//iron ion binding;GO:0016165//lipoxygenase activity;GO:0016702//oxidoreductase activity, acting on single donors with incorporation of molecular oxygen, incorporation of two atoms of oxygen;GO:0046872//metal ion binding;GO:0055114//oxidation-reduction process;GO:0005506//iron ion binding;GO:0016165//lipoxygenase activity;GO:0016702//oxidoreductase activity, acting on single donors with…	zma:541856	zma00592//alpha-Linolenic acid metabolism;zma00591//Linoleic acid metabolism;zma01100//Metabolic pathways
GRMZM2G156904	1.26172	0.000120498	expressed protein	-	zma:100277923	-
GRMZM2G157164	2.30843	2.2179e-06	expressed protein	-	-	-
GRMZM2G157675	1.30359	0.00157921	nodulin MtN3 family protein, putative, expressed	GO:0016020//membrane;GO:0016020//membrane	zma:100282631	-
GRMZM2G158625	1.02833	0.00162877	amino acid permease family protein, putative, expressed	-	-	-
GRMZM2G159008	1.27621	0.00108496	endonuclease/exonuclease/phosphatase family domain containing protein, expressed	GO:0004437//inositol or phosphatidylinositol phosphatase activity	-	-
GRMZM2G159285	1.24547	9.61438e-05	OsIAA13 - Auxin-responsive Aux/IAA gene family member, expressed	GO:0005634//nucleus;GO:0045449//-;GO:0005634//nucleus;GO:0045449//-	-	-
GRMZM2G159470	1.22409	0.00310191	-	-	zma:100381575	-
GRMZM2G159481	1.81684	2.45194e-05	-	-	-	-
GRMZM2G159542	1.04021	0.000276612	expressed protein	GO:0016884//carbon-nitrogen ligase activity, with glutamine as amido-N-donor;GO:0016884//carbon-nitrogen ligase activity, with glutamine as amido-N-donor	-	-
GRMZM2G159811	1.35444	0.000161223	protein phosphatase 2C, putative, expressed	GO:0003824//catalytic activity;GO:0004722//protein serine/threonine phosphatase activity;GO:0006470//protein dephosphorylation;GO:0008287//protein serine/threonine phosphatase complex	-	-
GRMZM2G159854	1.04464	0.00345094	expressed protein	GO:0042309//homoiothermy;GO:0050825//ice binding;GO:0050826//response to freezing;GO:0042309//homoiothermy;GO:0050825//ice binding;GO:0050826//response to freezing	-	-
GRMZM2G159937	1.1979	0.000349212	helix-loop-helix DNA-binding domain containing protein, expressed	GO:0005634//nucleus;GO:0030528//transcription regulator activity;GO:0045449//-	zma:100284359	-
GRMZM2G160430	1.09663	6.08189e-05	transporter family protein, putative, expressed	GO:0005215//transporter activity;GO:0006810//transport;GO:0015520//tetracycline:hydrogen antiporter activity;GO:0015904//tetracycline transport;GO:0016020//membrane;GO:0016021//integral to membrane;GO:0022891//substrate-specific transmembrane transporter activity;GO:0046677//response to antibiotic;GO:0055085//transmembrane transport;GO:0005215//transporter activity;GO:0006810//transport;GO:001552…	-	-
GRMZM2G160719	2.2532	4.60796e-06	expressed protein	-	-	-
GRMZM2G160840	3.01099	1.04268e-13	MYB family transcription factor, putative, expressed	GO:0003677//DNA binding	-	-
GRMZM2G161274	1.10937	0.000106289	ribonuclease T2 family domain containing protein, expressed	GO:0003723//RNA binding;GO:0033897//ribonuclease T2 activity	zma:100192110	-
GRMZM2G161891	1.92964	3.44752e-06	glutathione S-transferase, putative, expressed	GO:0004364//glutathione transferase activity;GO:0005737//cytoplasm;GO:0008152//metabolic process	-	-
GRMZM2G161959	1.25767	0.000270169	-	-	-	-
GRMZM2G162295	1.15437	1.26737e-05	tetraspanin family protein, putative, expressed	GO:0016021//integral to membrane;GO:0016021//integral to membrane;GO:0016021//integral to membrane	zma:100192995	-
GRMZM2G162359	1.68193	3.19428e-10	glycosyl hydrolase, putative, expressed	GO:0004553//hydrolase activity, hydrolyzing O-glycosyl compounds;GO:0005975//carbohydrate metabolic process	zma:100274481	-
GRMZM2G164242	1.96473	2.59482e-05	protein kinase family protein, putative, expressed	GO:0004672//protein kinase activity;GO:0004674//protein serine/threonine kinase activity;GO:0005524//ATP binding;GO:0006468//protein phosphorylation;GO:0008152//metabolic process;GO:0016597//amino acid binding;GO:0004672//protein kinase activity;GO:0004674//protein serine/threonine kinase activity;GO:0005524//ATP binding;GO:0006468//protein phosphorylation;GO:0008152//metabolic process;GO:0016597…	-	-
GRMZM2G164405	1.46966	7.87442e-05	aminotransferase, classes I and II, domain containing protein, expressed	GO:0003824//catalytic activity;GO:0009058//biosynthetic process;GO:0016769//transferase activity, transferring nitrogenous groups;GO:0016847//1-aminocyclopropane-1-carboxylate synthase activity;GO:0030170//pyridoxal phosphate binding	-	-
GRMZM2G166348	1.75775	7.98098e-05	mitochondrial carrier protein, putative, expressed	GO:0005488//binding;GO:0006810//transport;GO:0016020//membrane;GO:0055085//transmembrane transport;GO:0005488//binding;GO:0005743//mitochondrial inner membrane;GO:0006810//transport;GO:0016020//membrane;GO:0055085//transmembrane transport	-	-
GRMZM2G166459	1.20949	5.23e-07	MATE efflux family protein, putative, expressed	GO:0006835//dicarboxylic acid transport;GO:0006855//drug transmembrane transport;GO:0015238//drug transmembrane transporter activity;GO:0015297//antiporter activity;GO:0016020//membrane;GO:0017153//sodium:dicarboxylate symporter activity;GO:0055085//transmembrane transport	zma:100382400	-
GRMZM2G166616	1.84268	0.00388146	1-aminocyclopropane-1-carboxylate oxidase, putative, expressed	GO:0005506//iron ion binding;GO:0016491//oxidoreductase activity;GO:0055114//oxidation-reduction process	-	-
GRMZM2G167520	1.4418	1.68368e-06	COBRA, putative, expressed	-	zma:100037799	-
GRMZM2G167637	1.05791	2.62563e-05	pectinesterase, putative, expressed	GO:0005618//cell wall;GO:0030599//pectinesterase activity;GO:0042545//cell wall modification;GO:0005618//cell wall;GO:0030599//pectinesterase activity;GO:0042545//cell wall modification	None	-
GRMZM2G169033	3.25247	1.2699e-09	laccase precursor protein, putative, expressed	GO:0005507//copper ion binding;GO:0008471//-;GO:0016491//oxidoreductase activity;GO:0046274//lignin catabolic process;GO:0048046//apoplast;GO:0055114//oxidation-reduction process	-	-
GRMZM2G169580	2.0028	5.39938e-07	expressed protein	GO:0003677//DNA binding;GO:0004952//dopamine receptor activity;GO:0007186//G-protein coupled receptor signaling pathway;GO:0016021//integral to membrane	zma:100279784	-
GRMZM2G169966	1.91358	6.03293e-05	WRKY70, expressed	GO:0003700//sequence-specific DNA binding transcription factor activity;GO:0043565//sequence-specific DNA binding;GO:0045449//-	-	-
GRMZM2G170016	1.15891	0.000846429	cytochrome b5-like Heme/Steroid binding domain containing protein, expressed	GO:0020037//heme binding	-	-
GRMZM2G170017	1.45091	2.19247e-05	oxidoreductase, short chain dehydrogenase/reductase family domain containing protein, expressed	GO:0008152//metabolic process;GO:0008667//2,3-dihydro-2,3-dihydroxybenzoate dehydrogenase activity;GO:0009239//enterobactin biosynthetic process;GO:0016491//oxidoreductase activity;GO:0055114//oxidation-reduction process	zma:100281076	-
GRMZM2G170281	1.19664	7.71919e-08	transmembrane 9 superfamily member, putative, expressed	GO:0016021//integral to membrane	zma:100279547	-
GRMZM2G170397	1.19613	0.00176381	peptidyl-prolyl cis-trans isomerase, putative, expressed	GO:0003755//peptidyl-prolyl cis-trans isomerase activity;GO:0006457//protein folding;GO:0003755//peptidyl-prolyl cis-trans isomerase activity;GO:0006457//protein folding;GO:0003755//peptidyl-prolyl cis-trans isomerase activity;GO:0006457//protein folding	zma:100283115	-
GRMZM2G170734	2.29203	1.04339e-05	chlorophyllase-2, chloroplast precursor, putative, expressed	-	-	-
GRMZM2G171118	2.80342	2.92027e-12	cytochrome P450, putative, expressed	GO:0004497//monooxygenase activity;GO:0005506//iron ion binding;GO:0009055//electron carrier activity;GO:0020037//heme binding;GO:0055114//oxidation-reduction process	-	-
GRMZM2G171801	1.01579	0.00239178	expressed protein	GO:0000166//nucleotide binding;GO:0003676//nucleic acid binding;GO:0004386//helicase activity;GO:0005524//ATP binding;GO:0008026//ATP-dependent helicase activity;GO:0017111//nucleoside-triphosphatase activity	-	-
GRMZM2G172159	1.03974	0.00335343	-	-	-	-
GRMZM2G172230	1.54761	1.78822e-11	ERD1 protein, chloroplast precursor, putative, expressed	GO:0000166//nucleotide binding;GO:0005515//protein binding;GO:0005524//ATP binding;GO:0016887//ATPase activity;GO:0017111//nucleoside-triphosphatase activity;GO:0019538//protein metabolic process	zma:100383653	-
GRMZM2G172429	2.5998	5.43556e-07	leucine-rich repeat receptor protein kinase EXS precursor, putative, expressed	GO:0004672//protein kinase activity;GO:0004674//protein serine/threonine kinase activity;GO:0005515//protein binding;GO:0005524//ATP binding;GO:0006468//protein phosphorylation	zma:100279517	-
GRMZM2G172695	2.91125	5.36132e-10	avr9/Cf-9 rapidly elicited protein 137, putative, expressed	-	None	-
GRMZM2G173192	1.45111	0.000271888	lactate/malate dehydrogenase, putative, expressed	GO:0003824//catalytic activity;GO:0004367//glycerol-3-phosphate dehydrogenase [NAD+] activity;GO:0004459//L-lactate dehydrogenase activity;GO:0004470//malic enzyme activity;GO:0005737//cytoplasm;GO:0005975//carbohydrate metabolic process;GO:0006072//glycerol-3-phosphate metabolic process;GO:0006096//glycolysis;GO:0006108//malate metabolic process;GO:0009331//glycerol-3-phosphate dehydrogenase com…	zma:100193279	zma01110//Biosynthesis of secondary metabolites;zma00270//Cysteine and methionine metabolism;zma00640//Propanoate metabolism;zma00010//Glycolysis / Gluconeogenesis;zma00620//Pyruvate metabolism;zma01100//Metabolic pathways
GRMZM2G173596	2.41868	9.57767e-07	ZIM domain containing protein, putative, expressed	-	zma:100286212	zma04075//Plant hormone signal transduction;zma04626//Plant-pathogen interaction
GRMZM2G174441	1.0891	6.25664e-08	-	-	-	-
GRMZM2G174719	1.80207	2.34822e-09	-	-	zma:100285882	-
GRMZM2G174732	1.89909	1.54833e-07	AMP-binding domain containing protein, expressed	GO:0003824//catalytic activity;GO:0008152//metabolic process;GO:0003824//catalytic activity;GO:0008152//metabolic process;GO:0003824//catalytic activity;GO:0008152//metabolic process	-	-
GRMZM2G175071	1.06628	2.13464e-05	hydroxymethylglutaryl-CoA lyase, putative, expressed	GO:0003824//catalytic activity;GO:0004419//hydroxymethylglutaryl-CoA lyase activity	zma:100193689	zma01110//Biosynthesis of secondary metabolites;zma00650//Butanoate metabolism;zma04146//Peroxisome;zma00072//Synthesis and degradation of ketone bodies;zma00280//Valine, leucine and isoleucine degradation;zma01100//Metabolic pathways
GRMZM2G175398	1.41257	0.000625731	expressed protein	-	-	-
GRMZM2G175425	1.0949	0.000523347	expressed protein	-	zma:100275644	-
GRMZM2G176472	1.39201	1.44887e-06	calmodulin binding protein, putative, expressed	-	zma:100382268	-
GRMZM2G176495	1.49439	2.8195e-05	stromal membrane-associated protein, putative, expressed	GO:0008060//ARF GTPase activator activity;GO:0008152//metabolic process;GO:0008270//zinc ion binding;GO:0016491//oxidoreductase activity;GO:0032312//regulation of ARF GTPase activity;GO:0055114//oxidation-reduction process;GO:0008060//ARF GTPase activator activity;GO:0008152//metabolic process;GO:0008270//zinc ion binding;GO:0016491//oxidoreductase activity;GO:0032312//regulation of ARF GTPase ac…	zma:100216740	-
GRMZM2G177885	1.06064	0.000961618	zinc finger family protein, putative, expressed	GO:0005622//intracellular;GO:0008270//zinc ion binding;GO:0005622//intracellular;GO:0008270//zinc ion binding	zma:100276543	-
GRMZM2G178209	1.24822	0.00102635	flavonol-3-O-glycoside-7-O-glucosyltransferase 1, putative, expressed	GO:0008152//metabolic process;GO:0016758//transferase activity, transferring hexosyl groups	-	-
GRMZM2G179092	2.36876	0.00408085	terpene synthase, putative, expressed	GO:0000287//magnesium ion binding;GO:0008152//metabolic process;GO:0016829//lyase activity	-	-
GRMZM2G179462	4.40132	1.96019e-28	OsRCI2-5 - Putative low temperature and salt responsive protein, expressed	GO:0016021//integral to membrane	-	-
GRMZM2G179465	1.33018	0.000976526	expressed protein	-	-	-
GRMZM2G179792	1.41882	2.08939e-09	phospholipase D, putative, expressed	GO:0003824//catalytic activity;GO:0004630//phospholipase D activity;GO:0005509//calcium ion binding;GO:0008152//metabolic process;GO:0016020//membrane;GO:0046470//phosphatidylcholine metabolic process;GO:0003824//catalytic activity;GO:0004630//phospholipase D activity;GO:0005509//calcium ion binding;GO:0008152//metabolic process;GO:0016020//membrane;GO:0046470//phosphatidylcholine metabolic proce…	zma:100280265	-
GRMZM2G180044	2.78259	7.11939e-10	E2F-related protein, putative, expressed	-	-	-
GRMZM2G180328	3.12102	7.27955e-17	No apical meristem protein, putative, expressed	GO:0003677//DNA binding;GO:0016068//type I hypersensitivity;GO:0045449//-	zma:100216773	-
GRMZM2G181135	2.75397	1.54937e-09	alliin lyase precursor, putative, expressed	GO:0016846//carbon-sulfur lyase activity	zma:100383587	-
GRMZM2G181362	1.02887	0.000139229	saccharopine dehydrogenase, putative, expressed	GO:0016491//oxidoreductase activity;GO:0055114//oxidation-reduction process;GO:0016491//oxidoreductase activity;GO:0055114//oxidation-reduction process;GO:0016491//oxidoreductase activity;GO:0055114//oxidation-reduction process	zma:541648	zma01110//Biosynthesis of secondary metabolites;zma00310//Lysine degradation;zma01100//Metabolic pathways
GRMZM2G181505	1.02261	8.88284e-07	dihydroorotate dihydrogenase protein, putative, expressed	GO:0004152//dihydroorotate dehydrogenase activity;GO:0004158//dihydroorotate oxidase activity;GO:0005737//cytoplasm;GO:0006207//'de novo' pyrimidine base biosynthetic process;GO:0006222//UMP biosynthetic process;GO:0055114//oxidation-reduction process	zma:100274265	zma00770//Pantothenate and CoA biosynthesis;zma00410//beta-Alanine metabolism;zma01100//Metabolic pathways;zma00240//Pyrimidine metabolism
GRMZM2G181605	1.32338	9.19036e-05	no apical meristem protein, putative, expressed	GO:0003677//DNA binding;GO:0045449//-	zma:100285483	-
GRMZM2G301172	1.20548	0.00528005	uridine 5-monophosphate synthase, putative, expressed	GO:0003824//catalytic activity;GO:0004588//orotate phosphoribosyltransferase activity;GO:0006221//pyrimidine nucleotide biosynthetic process;GO:0007186//G-protein coupled receptor signaling pathway;GO:0008152//metabolic process;GO:0009116//nucleoside metabolic process;GO:0016021//integral to membrane	-	-
GRMZM2G301355	1.02543	0.000203707	TKL_IRAK_CR4L.7 - The CR4L subfamily has homology with Crinkly4, expressed	GO:0004672//protein kinase activity;GO:0004674//protein serine/threonine kinase activity;GO:0005524//ATP binding;GO:0006468//protein phosphorylation	-	-
GRMZM2G304121	5.27923	6.18912e-16	eukaryotic translation initiation factor 6, putative, expressed	GO:0042256//mature ribosome assembly;GO:0043022//ribosome binding	zma:100281088	zma03008//Ribosome biogenesis in eukaryotes
GRMZM2G306094	1.06424	0.000346893	exonuclease, putative, expressed	GO:0003677//DNA binding;GO:0003677//DNA binding;GO:0003677//DNA binding	-	-
GRMZM2G309380	1.57623	6.01059e-07	TKL_IRAK_DUF26-la.4 - DUF26 kinases have homology to DUF26 containing loci, expressed	GO:0004672//protein kinase activity;GO:0004674//protein serine/threonine kinase activity;GO:0005524//ATP binding;GO:0006468//protein phosphorylation	-	-
GRMZM2G311036	2.46538	8.32386e-08	O-methyltransferase, putative, expressed	GO:0008168//methyltransferase activity;GO:0008171//O-methyltransferase activity;GO:0046983//protein dimerization activity	-	-
GRMZM2G311347	3.3836	7.94526e-12	expressed protein	-	zma:100382350	-
GRMZM2G312069	1.30675	3.10029e-05	cytochrome P450, putative, expressed	GO:0004497//monooxygenase activity;GO:0005506//iron ion binding;GO:0009055//electron carrier activity;GO:0020037//heme binding;GO:0055114//oxidation-reduction process	zma:100274473	-
GRMZM2G312877	1.38127	0.000163743	glyoxalase family protein, putative, expressed	-	zma:100283197	-
GRMZM2G313737	1.83407	4.97983e-07	B3 DNA binding domain containing protein, expressed	GO:0003677//DNA binding;GO:0006355//regulation of transcription, DNA-dependent	-	-
GRMZM2G314652	1.21093	2.9486e-07	bifunctional 3-dehydroquinate dehydratase/shikimate dehydrogenase,chloroplast precursor, putative, expressed	GO:0003855//3-dehydroquinate dehydratase activity;GO:0003855//3-dehydroquinate dehydratase activity;GO:0004764//shikimate 3-dehydrogenase (NADP+) activity;GO:0005737//cytoplasm;GO:0050661//NADP binding;GO:0055114//oxidation-reduction process	zma:100285997	zma00400//Phenylalanine, tyrosine and tryptophan biosynthesis;zma01110//Biosynthesis of secondary metabolites;zma01100//Metabolic pathways
GRMZM2G317426	2.09564	4.67118e-05	-	-	None	-
GRMZM2G317614	3.53159	1.92011e-09	-	-	-	-
GRMZM2G318652	1.53843	0.00437325	VQ domain containing protein, putative, expressed	GO:0042309//homoiothermy;GO:0050825//ice binding;GO:0050826//response to freezing	-	-
GRMZM2G319281	1.25601	1.85363e-05	acidic leucine-rich nuclear phosphoprotein 32-related protein 2, putative, expressed	GO:0005515//protein binding	zma:100286325	-
GRMZM2G319786	1.1856	0.00500749	AP2 domain containing protein, expressed	-	-	-
GRMZM2G320298	1.2927	0.000475059	gibberellin receptor GID1L2, putative, expressed	GO:0008152//metabolic process;GO:0016787//hydrolase activity	-	-
GRMZM2G320786	2.27289	0.00291109	laccase precursor protein, putative, expressed	GO:0005507//copper ion binding;GO:0008471//-;GO:0016491//oxidoreductase activity;GO:0046274//lignin catabolic process;GO:0048046//apoplast;GO:0055114//oxidation-reduction process	-	-
GRMZM2G322950	2.30841	4.32498e-09	VQ domain containing protein, putative, expressed	-	-	-
GRMZM2G324903	1.0677	0.00149443	nodulin MtN3 family protein, putative, expressed	GO:0016020//membrane	zma:100279636	-
GRMZM2G328005	1.50002	0.00383698	-	-	zma:100304234	-
GRMZM2G329867	1.36776	0.0007507	expressed protein	-	-	-
GRMZM2G332390	2.45982	0.00012962	OsSAUR15 - Auxin-responsive SAUR gene family member	-	zma:100281003	-
GRMZM2G332562	1.79666	5.58831e-07	amino acid transporter, putative, expressed	GO:0006835//dicarboxylic acid transport;GO:0006865//amino acid transport;GO:0016020//membrane;GO:0017153//sodium:dicarboxylate symporter activity	zma:100193855	-
GRMZM2G333013	1.9367	0.00042503	-	-	zma:100279830	-
GRMZM2G333029	1.82376	0.000254822	-	-	-	-
GRMZM2G333049	1.13352	6.58405e-05	VQ domain containing protein, putative, expressed	-	zma:100283314	-
GRMZM2G334336	3.56389	1.59363e-19	UDP-glucoronosyl/UDP-glucosyl transferase, putative, expressed	GO:0008152//metabolic process;GO:0016758//transferase activity, transferring hexosyl groups	-	-
GRMZM2G335618	1.52473	3.54915e-09	glutathione S-transferase, putative, expressed	-	-	-
GRMZM2G336448	1.28728	0.000345224	major facilitator superfamily antiporter, putative, expressed	GO:0055085//transmembrane transport;GO:0055085//transmembrane transport	zma:100191783	-
GRMZM2G336824	1.74747	0.00017437	O-methyltransferase, putative, expressed	GO:0008168//methyltransferase activity;GO:0008171//O-methyltransferase activity;GO:0046983//protein dimerization activity	zma:100272836	-
GRMZM2G339562	1.76871	5.65084e-05	UP-9A, putative, expressed	-	zma:100274353	-
GRMZM2G340408	1.01538	0.0006053	expressed protein	-	-	-
GRMZM2G340654	1.41114	0.00149466	lectin protein kinase family protein, putative, expressed	GO:0004672//protein kinase activity;GO:0004674//protein serine/threonine kinase activity;GO:0005524//ATP binding;GO:0006468//protein phosphorylation	-	-
GRMZM2G347766	1.82986	2.97405e-10	exostosin, putative, expressed	GO:0016758//transferase activity, transferring hexosyl groups;GO:0031227//intrinsic to endoplasmic reticulum membrane	-	-
GRMZM2G349749	1.4132	0.0053305	patatin, putative, expressed	GO:0006629//lipid metabolic process;GO:0008152//metabolic process	zma:100272901	-
GRMZM2G353076	2.41983	3.17577e-08	ZF-HD protein dimerisation region containing protein, expressed	-	zma:100286181	-
GRMZM2G354909	1.33518	1.32861e-11	short-chain dehydrogenase/reductase, putative, expressed	GO:0008152//metabolic process;GO:0008667//2,3-dihydro-2,3-dihydroxybenzoate dehydrogenase activity;GO:0009239//enterobactin biosynthetic process;GO:0016491//oxidoreductase activity;GO:0055114//oxidation-reduction process;GO:0008152//metabolic process;GO:0008667//2,3-dihydro-2,3-dihydroxybenzoate dehydrogenase activity;GO:0009239//enterobactin biosynthetic process;GO:0016491//oxidoreductase activi…	-	-
GRMZM2G358153	1.39936	5.05817e-12	glycosyl hydrolase, putative, expressed	GO:0004553//hydrolase activity, hydrolyzing O-glycosyl compounds;GO:0004568//chitinase activity;GO:0005975//carbohydrate metabolic process;GO:0006032//chitin catabolic process	zma:100192522	-
GRMZM2G358768	1.02102	0.00109017	PPR repeat domain containing protein, putative, expressed	-	-	-
GRMZM2G358830	1.30041	4.92712e-05	protein kinase domain containing protein, expressed	GO:0004672//protein kinase activity;GO:0004674//protein serine/threonine kinase activity;GO:0005199//structural constituent of cell wall;GO:0005524//ATP binding;GO:0006468//protein phosphorylation;GO:0004672//protein kinase activity;GO:0004674//protein serine/threonine kinase activity;GO:0005524//ATP binding;GO:0006468//protein phosphorylation	-	-
GRMZM2G359018	1.53678	0.00056348	reticulon domain containing protein, putative, expressed	GO:0005783//endoplasmic reticulum	-	-
GRMZM2G359986	1.73207	9.47233e-06	tyrosine protein kinase domain containing protein, putative, expressed	GO:0004672//protein kinase activity;GO:0004674//protein serine/threonine kinase activity;GO:0005524//ATP binding;GO:0006468//protein phosphorylation	zma:100382104	-
GRMZM2G361256	1.00629	0.000134711	ABC transporter family protein, putative, expressed	GO:0000166//nucleotide binding;GO:0005524//ATP binding;GO:0006810//transport;GO:0016021//integral to membrane;GO:0016887//ATPase activity;GO:0017111//nucleoside-triphosphatase activity;GO:0042626//ATPase activity, coupled to transmembrane movement of substances;GO:0055085//transmembrane transport	zma:100274125	-
GRMZM2G361518	1.99737	7.98692e-06	-	GO:0003676//nucleic acid binding	-	-
GRMZM2G362298	1.71249	5.62904e-07	transferase family domain containing protein, expressed	GO:0016747//transferase activity, transferring acyl groups other than amino-acyl groups;GO:0016747//transferase activity, transferring acyl groups other than amino-acyl groups;GO:0016747//transferase activity, transferring acyl groups other than amino-acyl groups	zma:100191750	-
GRMZM2G366659	1.4902	1.21004e-06	trehalose-6-phosphate synthase, putative, expressed	GO:0003824//catalytic activity;GO:0005992//trehalose biosynthetic process;GO:0008152//metabolic process	-	-
GRMZM2G368411	1.47626	3.48096e-06	gibberellin 20 oxidase 2, putative, expressed	GO:0005506//iron ion binding;GO:0016491//oxidoreductase activity;GO:0055114//oxidation-reduction process	zma:100383979	-
GRMZM2G370510	1.6434	0.000352509	integral membrane protein, putative, expressed	GO:0016020//membrane	zma:100193810	-
GRMZM2G372058	1.31772	8.39762e-05	expressed protein	GO:0005515//protein binding	-	-
GRMZM2G373554	3.23668	2.26568e-11	expressed protein	-	zma:100275817	-
GRMZM2G374971	1.60152	2.83359e-09	thaumatin, putative, expressed	-	zma:542299	-
GRMZM2G378106	1.77113	5.37642e-05	OsGH3.8 - Probable indole-3-acetic acid-amido synthetase, expressed	-	-	-
GRMZM2G379913	1.16045	2.11725e-06	HEAT repeat family protein, putative, expressed	GO:0005488//binding	-	-
GRMZM2G380432	1.20122	0.00200233	phosphate-induced protein 1 conserved region domain containing protein, expressed	-	zma:100281252	-
GRMZM2G380561	1.99994	0.000164761	glycosyl hydrolases family 17, putative, expressed	GO:0004553//hydrolase activity, hydrolyzing O-glycosyl compounds;GO:0005975//carbohydrate metabolic process;GO:0004553//hydrolase activity, hydrolyzing O-glycosyl compounds;GO:0005975//carbohydrate metabolic process;GO:0004553//hydrolase activity, hydrolyzing O-glycosyl compounds;GO:0005975//carbohydrate metabolic process	zma:100279614	-
GRMZM2G381051	1.15828	1.23985e-06	acyl-coenzyme A dehydrogenase, mitochondrial precursor, putative, expressed	GO:0003995//acyl-CoA dehydrogenase activity;GO:0008152//metabolic process;GO:0016627//oxidoreductase activity, acting on the CH-CH group of donors;GO:0055114//oxidation-reduction process;GO:0003995//acyl-CoA dehydrogenase activity;GO:0008152//metabolic process;GO:0016627//oxidoreductase activity, acting on the CH-CH group of donors;GO:0055114//oxidation-reduction process;GO:0003995//acyl-CoA dehy…	zma:100217040	zma00280//Valine, leucine and isoleucine degradation;zma01100//Metabolic pathways
GRMZM2G381076	1.90886	2.18127e-05	protein kinase, putative, expressed	GO:0004672//protein kinase activity;GO:0004674//protein serine/threonine kinase activity;GO:0005524//ATP binding;GO:0006468//protein phosphorylation	zma:100285889	-
GRMZM2G381378	1.26981	0.00308036	WRKY47, expressed	GO:0003700//sequence-specific DNA binding transcription factor activity;GO:0043565//sequence-specific DNA binding;GO:0045449//-	-	-
GRMZM2G382569	1.36858	3.25124e-07	flavonol synthase/flavanone 3-hydroxylase, putative, expressed	GO:0016491//oxidoreductase activity;GO:0016491//oxidoreductase activity	-	-
GRMZM2G384884	1.38985	1.94981e-07	cytochrome P450, putative, expressed	GO:0004497//monooxygenase activity;GO:0005506//iron ion binding;GO:0009055//electron carrier activity;GO:0016712//oxidoreductase activity, acting on paired donors, with incorporation or reduction of molecular oxygen, reduced flavin or flavoprotein as one donor, and incorporation of one atom of oxygen;GO:0020037//heme binding;GO:0055114//oxidation-reduction process	-	-
GRMZM2G387360	1.71116	4.85839e-12	LTPL160 - Protease inhibitor/seed storage/LTP family protein precursor, expressed	GO:0042309//homoiothermy;GO:0050825//ice binding;GO:0050826//response to freezing	zma:100283691	-
GRMZM2G387381	1.13336	5.5909e-05	receptor-like serine-threonine protein kinase, putative, expressed	-	-	-
GRMZM2G388045	3.49977	9.75074e-10	GEX1, putative, expressed	-	zma:100382002	-
GRMZM2G390436	1.2415	0.000892986	RING-H2 finger protein, putative, expressed	GO:0005515//protein binding;GO:0008270//zinc ion binding	None	-
GRMZM2G392101	1.02972	0.000884415	OsRR6 type-A response regulator, expressed	GO:0000156//two-component response regulator activity;GO:0000160//two-component signal transduction system (phosphorelay);GO:0006355//regulation of transcription, DNA-dependent	-	-
GRMZM2G392345	1.72692	3.53685e-05	expressed protein	-	zma:100277731	-
GRMZM2G392791	1.41266	3.87509e-09	hydrolase, alpha/beta fold family domain containing protein, expressed	GO:0003824//catalytic activity;GO:0004177//aminopeptidase activity;GO:0006508//proteolysis	-	-
GRMZM2G395508	1.25562	0.000437718	UDP-glucoronosyl and UDP-glucosyl transferase domain containing protein, expressed	GO:0008152//metabolic process;GO:0016758//transferase activity, transferring hexosyl groups	-	-
GRMZM2G396248	1.35237	1.44037e-06	cytochrome P450, putative, expressed	GO:0004497//monooxygenase activity;GO:0005506//iron ion binding;GO:0009055//electron carrier activity;GO:0020037//heme binding;GO:0055114//oxidation-reduction process	-	-
GRMZM2G397261	1.02499	0.00142035	expressed protein	-	zma:100277784	-
GRMZM2G400602	2.56611	1.52791e-11	peptide transporter, putative, expressed	GO:0005215//transporter activity;GO:0005529//sugar binding;GO:0006857//oligopeptide transport;GO:0016020//membrane;GO:0008152//metabolic process;GO:0016791//phosphatase activity	-	-
GRMZM2G401328	2.11156	0.000955994	cysteine proteinase inhibitor 8 precursor, putative, expressed	GO:0004869//cysteine-type endopeptidase inhibitor activity	-	-
GRMZM2G402631	2.40034	1.85493e-17	thaumatin, putative, expressed	-	-	-
GRMZM2G402977	1.28312	0.0032307	expressed protein	-	-	-
GRMZM2G403076	1.28863	0.00436248	reticuline oxidase-like protein precursor, putative, expressed	GO:0003824//catalytic activity;GO:0016491//oxidoreductase activity;GO:0050660//flavin adenine dinucleotide binding	-	-
GRMZM2G403121	2.27711	5.9455e-06	expressed protein	-	-	-
GRMZM2G404367	1.12506	9.05639e-05	expressed protein	-	-	-
GRMZM2G404375	1.08645	0.000251511	metallo-beta-lactamase, putative, expressed	-	zma:100381814	-
GRMZM2G404702	1.06406	0.00375746	copper-transporting ATPase, putative, expressed	GO:0004008//copper-exporting ATPase activity;GO:0005261//cation channel activity;GO:0005375//copper ion transmembrane transporter activity;GO:0005507//copper ion binding;GO:0005524//ATP binding;GO:0006754//ATP biosynthetic process;GO:0006812//cation transport;GO:0006825//copper ion transport;GO:0015662//ATPase activity, coupled to transmembrane movement of ions, phosphorylative mechanism;GO:00160…	-	-
GRMZM2G405052	1.1931	8.80013e-05	expressed protein	GO:0000166//nucleotide binding;GO:0003968//RNA-directed RNA polymerase activity;GO:0004176//ATP-dependent peptidase activity;GO:0004252//serine-type endopeptidase activity;GO:0004386//helicase activity;GO:0005524//ATP binding;GO:0006508//proteolysis;GO:0006952//defense response;GO:0016887//ATPase activity;GO:0017111//nucleoside-triphosphatase activity;GO:0000166//nucleotide binding;GO:0003968//RN…	-	-
GRMZM2G405094	1.31275	5.02957e-05	MYB family transcription factor, putative, expressed	GO:0003677//DNA binding	-	-
GRMZM2G412986	1.07904	0.000951801	glycosyltransferase, putative, expressed	GO:0016757//transferase activity, transferring glycosyl groups;GO:0016757//transferase activity, transferring glycosyl groups	zma:100273057	-
GRMZM2G413829	1.13198	0.00205922	expressed protein	GO:0016068//type I hypersensitivity;GO:0042309//homoiothermy;GO:0050825//ice binding;GO:0050826//response to freezing	-	-
GRMZM2G415579	1.3662	1.56531e-05	oxidoreductase, aldo/keto reductase family protein, putative, expressed	GO:0016491//oxidoreductase activity;GO:0055114//oxidation-reduction process	zma:100283694	-
GRMZM2G416632	1.54734	3.66701e-07	glutathione S-transferase, putative, expressed	GO:0004364//glutathione transferase activity;GO:0005737//cytoplasm;GO:0008152//metabolic process;GO:0004364//glutathione transferase activity;GO:0005737//cytoplasm;GO:0008152//metabolic process	zma:541845	zma00480//Glutathione metabolism
GRMZM2G416817	1.02434	0.000487832	lipase, putative, expressed	GO:0004806//triglyceride lipase activity;GO:0006629//lipid metabolic process	-	-
GRMZM2G418160	1.32352	0.00378669	SEY1, putative, expressed	-	-	-
GRMZM2G420280	2.45195	7.06142e-07	MONOCULM 1, putative, expressed	-	-	-
GRMZM2G420715	1.11259	2.1504e-05	VQ domain containing protein, putative, expressed	-	zma:100281831	-
GRMZM2G420883	1.27801	0.00149334	-	-	-	-
GRMZM2G420988	1.97332	2.36479e-05	mitochondrial carrier protein, putative, expressed	GO:0005215//transporter activity;GO:0005488//binding;GO:0005743//mitochondrial inner membrane;GO:0006810//transport;GO:0016020//membrane;GO:0055085//transmembrane transport	zma:100274442	-
GRMZM2G421279	2.08488	2.0625e-05	Core histone H2A/H2B/H3/H4 domain containing protein, putative, expressed	GO:0000786//nucleosome;GO:0003677//DNA binding;GO:0005634//nucleus;GO:0006334//nucleosome assembly;GO:0006352//transcription initiation, DNA-dependent;GO:0016986//-;GO:0000786//nucleosome;GO:0003677//DNA binding;GO:0005634//nucleus;GO:0006334//nucleosome assembly;GO:0000786//nucleosome;GO:0003677//DNA binding;GO:0005634//nucleus;GO:0006334//nucleosome assembly;GO:0006352//transcription initiation…	-	-
GRMZM2G425719	1.02821	0.00229246	flavin-containing monooxygenase family protein, putative, expressed	GO:0004499//N,N-dimethylaniline monooxygenase activity;GO:0050660//flavin adenine dinucleotide binding;GO:0050661//NADP binding;GO:0055114//oxidation-reduction process;GO:0004499//N,N-dimethylaniline monooxygenase activity;GO:0050660//flavin adenine dinucleotide binding;GO:0050661//NADP binding;GO:0055114//oxidation-reduction process;GO:0004499//N,N-dimethylaniline monooxygenase activity;GO:00068…	zma:100272892	-
GRMZM2G425798	1.34294	0.000529473	ethylene-responsive transcription factor ERF114, putative, expressed	GO:0003735//structural constituent of ribosome;GO:0005622//intracellular;GO:0005840//ribosome;GO:0006412//translation;GO:0003677//DNA binding;GO:0003700//sequence-specific DNA binding transcription factor activity;GO:0006355//regulation of transcription, DNA-dependent	zma:100275603	-
GRMZM2G426046	2.09674	1.97661e-07	OsCML31 - Calmodulin-related calcium sensor protein, expressed	GO:0005509//calcium ion binding	-	-
GRMZM2G426917	1.14148	0.0011523	receptor kinase ORK10, putative, expressed	GO:0004672//protein kinase activity;GO:0004674//protein serine/threonine kinase activity;GO:0005524//ATP binding;GO:0006468//protein phosphorylation	-	-
GRMZM2G427097	1.94051	9.42177e-05	glutamate dehydrogenase protein, putative, expressed	GO:0006520//cellular amino acid metabolic process;GO:0008152//metabolic process;GO:0016491//oxidoreductase activity;GO:0016639//oxidoreductase activity, acting on the CH-NH2 group of donors, NAD or NADP as acceptor;GO:0055114//oxidation-reduction process;GO:0006520//cellular amino acid metabolic process;GO:0016491//oxidoreductase activity;GO:0055114//oxidation-reduction process	zma:100193614	zma00330//Arginine and proline metabolism;zma00250//Alanine, aspartate and glutamate metabolism;zma00910//Nitrogen metabolism;zma01100//Metabolic pathways
GRMZM2G427815	1.66458	1.18946e-06	peroxidase precursor, putative, expressed	GO:0004601//peroxidase activity;GO:0006979//response to oxidative stress;GO:0020037//heme binding;GO:0055114//oxidation-reduction process	zma:100383323	-
GRMZM2G428216	1.41211	4.37024e-05	expressed protein	-	zma:100276732	-
GRMZM2G429617	1.63538	0.00409044	plant viral response family protein, putative, expressed	GO:0006835//dicarboxylic acid transport;GO:0016020//membrane;GO:0017153//sodium:dicarboxylate symporter activity	zma:100272958	-
GRMZM2G430849	1.80841	1.86301e-14	no apical meristem protein, putative, expressed	GO:0003677//DNA binding;GO:0045449//-	zma:100285247	-
GRMZM2G431039	1.27768	0.000432466	glucan endo-1,3-beta-glucosidase precursor, putative, expressed	GO:0004553//hydrolase activity, hydrolyzing O-glycosyl compounds;GO:0005975//carbohydrate metabolic process	-	-
GRMZM2G431288	1.39101	0.000793596	cytochrome P450, putative, expressed	GO:0004497//monooxygenase activity;GO:0005506//iron ion binding;GO:0009055//electron carrier activity;GO:0020037//heme binding;GO:0055114//oxidation-reduction process	-	-
GRMZM2G432722	1.00451	0.00485046	-	GO:0004672//protein kinase activity;GO:0004674//protein serine/threonine kinase activity;GO:0005524//ATP binding;GO:0006468//protein phosphorylation	-	-
GRMZM2G436304	1.33775	1.8048e-05	-	-	-	-
GRMZM2G439337	1.84481	0.000218949	-	-	zma:100384104	-
GRMZM2G440003	1.42829	2.55385e-06	OsPOP4 - Putative Prolyl Oligopeptidase homologue, expressed	-	-	-
GRMZM2G440866	1.7719	2.02342e-08	zinc finger, C3HC4 type, domain containing protein, expressed	GO:0005515//protein binding;GO:0008270//zinc ion binding;GO:0005515//protein binding;GO:0008270//zinc ion binding	zma:100284922	-
GRMZM2G443881	1.13965	0.00292248	DNA topoisomerase I family protein, expressed	GO:0003677//DNA binding;GO:0003916//DNA topoisomerase activity;GO:0003917//DNA topoisomerase type I activity;GO:0005694//chromosome;GO:0006265//DNA topological change	-	-
GRMZM2G447551	1.00957	0.00173385	calmodulin-binding transcription activator, putative, expressed	GO:0005516//calmodulin binding;GO:0005634//nucleus;GO:0030528//transcription regulator activity;GO:0045449//-	-	-
GRMZM2G449681	1.24894	9.43456e-06	WRKY53, expressed	GO:0003700//sequence-specific DNA binding transcription factor activity;GO:0043565//sequence-specific DNA binding;GO:0045449//-;GO:0003700//sequence-specific DNA binding transcription factor activity;GO:0016068//type I hypersensitivity;GO:0043565//sequence-specific DNA binding;GO:0045449//-;GO:0003700//sequence-specific DNA binding transcription factor activity;GO:0016068//type I hypersensitivity…	-	-
GRMZM2G450233	1.56491	2.50878e-09	peroxidase precursor, putative, expressed	GO:0004601//peroxidase activity;GO:0006979//response to oxidative stress;GO:0020037//heme binding;GO:0055114//oxidation-reduction process;GO:0004601//peroxidase activity;GO:0006979//response to oxidative stress;GO:0020037//heme binding;GO:0055114//oxidation-reduction process;GO:0004601//peroxidase activity;GO:0006979//response to oxidative stress;GO:0020037//heme binding;GO:0055114//oxidation-red…	zma:100273479	-
GRMZM2G450498	1.91212	0.000103327	cystathionine gamma-synthase, putative, expressed	GO:0006520//cellular amino acid metabolic process;GO:0030170//pyridoxal phosphate binding;GO:0006520//cellular amino acid metabolic process;GO:0030170//pyridoxal phosphate binding	-	-
GRMZM2G451254	1.29115	0.000881869	histone H3, putative, expressed	GO:0000786//nucleosome;GO:0003677//DNA binding;GO:0006334//nucleosome assembly	-	-
GRMZM2G451716	1.25165	9.82264e-06	AML1, putative, expressed	GO:0003676//nucleic acid binding;GO:0003676//nucleic acid binding	-	-
GRMZM2G452564	1.14721	0.00338188	transcription factor HBP-1b, putative, expressed	-	-	-
GRMZM2G452633	1.713	0.000143039	-	-	zma:100304261	-
GRMZM2G453805	1.44647	1.51355e-10	glycosyl hydrolase, putative, expressed	GO:0004553//hydrolase activity, hydrolyzing O-glycosyl compounds;GO:0004568//chitinase activity;GO:0005975//carbohydrate metabolic process;GO:0006032//chitin catabolic process	None	-
GRMZM2G456997	2.61231	2.79689e-21	SCP-like extracellular protein, expressed	GO:0005576//extracellular region	-	-
GRMZM2G457346	1.56604	7.37216e-06	seed maturation protein PM41, putative, expressed	-	zma:100285020	-
GRMZM2G457562	2.24507	1.66344e-06	AP2 domain containing protein, expressed	GO:0003677//DNA binding;GO:0003700//sequence-specific DNA binding transcription factor activity;GO:0006355//regulation of transcription, DNA-dependent;GO:0042309//homoiothermy;GO:0050825//ice binding;GO:0050826//response to freezing	zma:100275504	-
GRMZM2G458208	1.1714	6.40276e-05	T-complex protein, putative, expressed	GO:0005515//protein binding;GO:0005524//ATP binding;GO:0005737//cytoplasm;GO:0042026//protein refolding;GO:0044267//cellular protein metabolic process	-	-
GRMZM2G462243	1.4386	0.000369106	glutathione S-transferase GSTU6, putative, expressed	-	-	-
GRMZM2G464393	1.44205	0.00103849	leucine rich repeat domain containing protein, putative, expressed	GO:0005515//protein binding	-	-
GRMZM2G465999	1.35796	2.99419e-05	serine/threonine-protein kinase receptor precursor, putative, expressed	GO:0004672//protein kinase activity;GO:0004674//protein serine/threonine kinase activity;GO:0005524//ATP binding;GO:0005529//sugar binding;GO:0006468//protein phosphorylation;GO:0048544//recognition of pollen;GO:0004672//protein kinase activity;GO:0004674//protein serine/threonine kinase activity;GO:0005524//ATP binding;GO:0006468//protein phosphorylation	zma:100501883	-
GRMZM2G466298	1.53302	2.81514e-05	lectin-like protein kinase, putative, expressed	GO:0004672//protein kinase activity;GO:0004674//protein serine/threonine kinase activity;GO:0005488//binding;GO:0005524//ATP binding;GO:0006468//protein phosphorylation	-	-
GRMZM2G466563	2.22732	5.77543e-07	calmodulin binding protein, putative, expressed	-	-	-
GRMZM2G467123	1.82941	2.40238e-05	nodulin, putative, expressed	GO:0006835//dicarboxylic acid transport;GO:0009055//electron carrier activity;GO:0016020//membrane;GO:0017153//sodium:dicarboxylate symporter activity;GO:0009055//electron carrier activity	-	-
GRMZM2G467370	1.17365	8.18497e-05	expressed protein	-	-	-
GRMZM2G467893	1.39536	3.15625e-05	nodulin family protein, putative, expressed	-	zma:100273339	-
GRMZM2G468111	4.79084	1.04016e-20	expressed protein	-	zma:100277849	-
GRMZM2G468140	1.35429	0.000123916	-	-	-	-
GRMZM2G468657	2.09627	2.52347e-05	aspartic proteinase nepenthesin-1 precursor, putative, expressed	GO:0001619//-;GO:0004190//aspartic-type endopeptidase activity;GO:0006508//proteolysis;GO:0006835//dicarboxylic acid transport;GO:0007186//G-protein coupled receptor signaling pathway;GO:0016020//membrane;GO:0016021//integral to membrane;GO:0017153//sodium:dicarboxylate symporter activity	zma:100284311	-
GRMZM2G470075	2.25783	0.000933738	MATE efflux family protein, putative, expressed	GO:0006855//drug transmembrane transport;GO:0015238//drug transmembrane transporter activity;GO:0015297//antiporter activity;GO:0016020//membrane;GO:0055085//transmembrane transport;GO:0006855//drug transmembrane transport;GO:0015238//drug transmembrane transporter activity;GO:0015297//antiporter activity;GO:0016020//membrane;GO:0055085//transmembrane transport;GO:0006855//drug transmembrane tran…	-	-
GRMZM2G470882	2.15673	7.79594e-10	expressed protein	-	zma:100272664	-
GRMZM2G471357	1.01267	0.000210912	peroxidase precursor, putative, expressed	GO:0004601//peroxidase activity;GO:0006979//response to oxidative stress;GO:0020037//heme binding;GO:0055114//oxidation-reduction process;GO:0004601//peroxidase activity;GO:0006979//response to oxidative stress;GO:0020037//heme binding;GO:0055114//oxidation-reduction process;GO:0004601//peroxidase activity;GO:0006979//response to oxidative stress;GO:0020037//heme binding;GO:0055114//oxidation-red…	-	-
GRMZM2G474555	1.60204	4.84288e-05	expressed protein	-	zma:100275045	-
GRMZM2G475380	1.37483	0.00126981	flavonol synthase/flavanone 3-hydroxylase, putative, expressed	GO:0016491//oxidoreductase activity	-	-
GRMZM2G475899	1.04028	1.79156e-05	histone H3, putative, expressed	GO:0000786//nucleosome;GO:0003677//DNA binding;GO:0006334//nucleosome assembly	-	-
GRMZM2G475984	1.16261	0.00107439	WRKY10, expressed	GO:0003700//sequence-specific DNA binding transcription factor activity;GO:0043565//sequence-specific DNA binding;GO:0045449//-	-	-
GRMZM2G476477	2.32104	2.51364e-05	STE_MEKK_ste11_MAP3K.19 - STE kinases include homologs to sterile 7, sterile 11 and sterile 20 from yeast, expressed	GO:0004672//protein kinase activity;GO:0004674//protein serine/threonine kinase activity;GO:0005524//ATP binding;GO:0006468//protein phosphorylation	-	-
GRMZM2G477205	1.32144	4.2242e-07	heat shock protein DnaJ, putative, expressed	GO:0005515//protein binding;GO:0008270//zinc ion binding;GO:0005515//protein binding;GO:0008270//zinc ion binding;GO:0006457//protein folding;GO:0031072//heat shock protein binding;GO:0051082//unfolded protein binding	zma:100285455	-
GRMZM2G477340	1.339	5.43695e-06	phosphatidylserine synthase, putative, expressed	GO:0006659//phosphatidylserine biosynthetic process;GO:0006659//phosphatidylserine biosynthetic process;GO:0006659//phosphatidylserine biosynthetic process	zma:100191625	-
GRMZM2G477872	1.8577	1.11471e-12	Plant PDR ABC transporter associated domain containing protein, expressed	GO:0000166//nucleotide binding;GO:0005524//ATP binding;GO:0016020//membrane;GO:0016887//ATPase activity;GO:0017111//nucleoside-triphosphatase activity	-	-
GRMZM2G587231	1.1391	0.00185223	-	-	zma:100383178	-
GRMZM2G700828	1.05935	0.00243137	CRAL/TRIO domain containing protein, expressed	-	zma:100381611	-
GRMZM5G800751	1.15185	1.3023e-05	OsSigP6 - Putative Type I Signal Peptidase homologue; employs a putative Ser/Lys catalytic dyad, expressed	GO:0006508//proteolysis;GO:0008236//serine-type peptidase activity;GO:0016020//membrane;GO:0016021//integral to membrane;GO:0006508//proteolysis;GO:0008236//serine-type peptidase activity;GO:0016020//membrane;GO:0016021//integral to membrane;GO:0006508//proteolysis;GO:0008236//serine-type peptidase activity;GO:0016020//membrane;GO:0016021//integral to membrane;GO:0006508//proteolysis;GO:0008236//…	zma:100273277	-
GRMZM5G801627	1.03259	0.00205222	zinc finger CCCH type family protein, putative, expressed	GO:0003676//nucleic acid binding;GO:0008270//zinc ion binding;GO:0042309//homoiothermy;GO:0050825//ice binding;GO:0050826//response to freezing;GO:0003676//nucleic acid binding;GO:0008270//zinc ion binding;GO:0042309//homoiothermy;GO:0050825//ice binding;GO:0050826//response to freezing	-	-
GRMZM5G801953	3.18359	1.98612e-12	expressed protein	-	-	-
GRMZM5G805609	2.88376	1.2916e-15	glycosyl hydrolases family 17, putative, expressed	GO:0004553//hydrolase activity, hydrolyzing O-glycosyl compounds;GO:0005975//carbohydrate metabolic process;GO:0004553//hydrolase activity, hydrolyzing O-glycosyl compounds;GO:0005975//carbohydrate metabolic process	zma:100283045	-
GRMZM5G805732	1.15837	0.000352607	amino acid permease family protein, putative, expressed	GO:0006810//transport;GO:0016020//membrane;GO:0055085//transmembrane transport	-	-
GRMZM5G807823	1.18458	0.00257607	midasin-related, putative, expressed	-	-	-
GRMZM5G810727	1.01752	0.000116583	Os4bglu16 - monolignol beta-glucoside homologue, expressed	GO:0004553//hydrolase activity, hydrolyzing O-glycosyl compounds;GO:0005975//carbohydrate metabolic process;GO:0004553//hydrolase activity, hydrolyzing O-glycosyl compounds;GO:0005975//carbohydrate metabolic process	zma:100193998	-
GRMZM5G813768	1.17737	0.000781503	-	-	-	-
GRMZM5G817559	3.48959	7.20993e-11	expressed protein	GO:0008152//metabolic process;GO:0008415//-	-	-
GRMZM5G820163	1.53648	1.51468e-06	lectin-like receptor kinase, putative, expressed	GO:0004672//protein kinase activity;GO:0004674//protein serine/threonine kinase activity;GO:0005488//binding;GO:0005524//ATP binding;GO:0006468//protein phosphorylation;GO:0004672//protein kinase activity;GO:0004674//protein serine/threonine kinase activity;GO:0005488//binding;GO:0005524//ATP binding;GO:0006468//protein phosphorylation	-	-
GRMZM5G822426	2.08341	6.32101e-07	TTL1, putative, expressed	GO:0045454//cell redox homeostasis;GO:0045454//cell redox homeostasis	None	-
GRMZM5G822593	1.17945	0.000290978	lipoxygenase, chloroplast precursor, putative, expressed	GO:0005506//iron ion binding;GO:0016165//lipoxygenase activity;GO:0016702//oxidoreductase activity, acting on single donors with incorporation of molecular oxygen, incorporation of two atoms of oxygen;GO:0046872//metal ion binding;GO:0055114//oxidation-reduction process	-	-
GRMZM5G826830	1.16477	0.000429754	-	-	-	-
GRMZM5G833207	1.12552	0.00533382	MDR-like ABC transporter, putative, expressed	GO:0000166//nucleotide binding;GO:0005524//ATP binding;GO:0006810//transport;GO:0016021//integral to membrane;GO:0016887//ATPase activity;GO:0017111//nucleoside-triphosphatase activity;GO:0042626//ATPase activity, coupled to transmembrane movement of substances;GO:0055085//transmembrane transport	-	-
GRMZM5G833332	2.13053	2.27111e-11	expressed protein	-	-	-
GRMZM5G838098	1.99401	6.2724e-11	ZIM domain containing protein, putative, expressed	GO:0016068//type I hypersensitivity	zma:100281912	zma04075//Plant hormone signal transduction;zma04626//Plant-pathogen interaction
GRMZM5G841900	1.28808	0.000148403	3-5 exoribonuclease CSL4, putative, expressed	-	zma:100281965	zma03018//RNA degradation
GRMZM5G842877	1.38903	0.000308528	-	-	-	-
GRMZM5G842965	1.58948	6.97296e-05	expressed protein	-	zma:100285304	-
GRMZM5G847982	1.07512	6.99341e-07	expressed protein	-	zma:100279454	-
GRMZM5G849600	1.31667	0.000390609	helix-loop-helix DNA-binding domain containing protein, expressed	GO:0004966//galanin receptor activity;GO:0005634//nucleus;GO:0007186//G-protein coupled receptor signaling pathway;GO:0016021//integral to membrane;GO:0030528//transcription regulator activity;GO:0045449//-	zma:100279537	-
GRMZM5G850924	1.11562	0.00408847	-	-	zma:100384271	-
GRMZM5G851490	1.148	0.000329137	WRKY9, expressed	GO:0003700//sequence-specific DNA binding transcription factor activity;GO:0016068//type I hypersensitivity;GO:0043565//sequence-specific DNA binding;GO:0045449//-	-	-
GRMZM5G851655	1.07818	0.000578558	phosphate transporter 1, putative, expressed	-	zma:100278095	-
GRMZM5G851862	1.37859	3.69207e-07	cytochrome P450, putative, expressed	GO:0004497//monooxygenase activity;GO:0005506//iron ion binding;GO:0009055//electron carrier activity;GO:0020037//heme binding;GO:0055114//oxidation-reduction process	zma:100382116	-
GRMZM5G855337	1.29581	3.80797e-06	CTP synthase, putative, expressed	GO:0003824//catalytic activity	zma:100194241	-
GRMZM5G855743	2.40061	2.83628e-05	-	-	-	-
GRMZM5G856011	1.07166	0.000167485	TKL_IRAK_DUF26-lc.3 - DUF26 kinases have homology to DUF26 containing loci, expressed	GO:0004672//protein kinase activity;GO:0004674//protein serine/threonine kinase activity;GO:0005524//ATP binding;GO:0006468//protein phosphorylation	-	-
GRMZM5G860137	1.03889	1.24126e-05	acetyl-CoA acetyltransferase, cytosolic, putative, expressed	GO:0003824//catalytic activity;GO:0008152//metabolic process;GO:0016747//transferase activity, transferring acyl groups other than amino-acyl groups;GO:0003824//catalytic activity;GO:0008152//metabolic process;GO:0016747//transferase activity, transferring acyl groups other than amino-acyl groups	zma:100274017	zma01110//Biosynthesis of secondary metabolites;zma00650//Butanoate metabolism;zma00310//Lysine degradation;zma00071//Fatty acid metabolism;zma00900//Terpenoid backbone biosynthesis;zma00072//Synthesis and degradation of ketone bodies;zma00380//Tryptophan metabolism;zma00630//Glyoxylate and dicarboxylate metabolism;zma00640//Propanoate metabolism;zma00620//Pyruvate metabolism;zma00280//Valine, le…
GRMZM5G860498	1.02087	4.58893e-05	-	-	-	-
GRMZM5G862276	1.93049	0.00014307	-	-	-	-
GRMZM5G863076	1.55602	1.13213e-07	membrane associated DUF588 domain containing protein, putative, expressed	-	zma:100285307	-
GRMZM5G866989	1.51269	0.00306688	-	-	zma:100384367	-
GRMZM5G868296	4.03971	2.23807e-34	-	-	None	-
GRMZM5G869530	1.67102	3.26168e-06	-	-	-	-
GRMZM5G871347	1.0886	3.51666e-05	WRKY43, expressed	GO:0003700//sequence-specific DNA binding transcription factor activity;GO:0043565//sequence-specific DNA binding;GO:0045449//-;GO:0003700//sequence-specific DNA binding transcription factor activity;GO:0043565//sequence-specific DNA binding;GO:0045449//-;GO:0003700//sequence-specific DNA binding transcription factor activity;GO:0043565//sequence-specific DNA binding;GO:0045449//-	-	-
GRMZM5G872217	1.02435	0.00101166	RNA recognition motif containing protein, putative, expressed	GO:0003676//nucleic acid binding	-	-
GRMZM5G874955	1.80561	3.3107e-14	pleiotropic drug resistance protein, putative, expressed	GO:0000166//nucleotide binding;GO:0005524//ATP binding;GO:0016020//membrane;GO:0016887//ATPase activity;GO:0017111//nucleoside-triphosphatase activity	zma:100384044	-
GRMZM5G875864	1.07425	0.000402003	glycosyltransferase protein, putative, expressed	GO:0016757//transferase activity, transferring glycosyl groups;GO:0016757//transferase activity, transferring glycosyl groups;GO:0016757//transferase activity, transferring glycosyl groups;GO:0016757//transferase activity, transferring glycosyl groups;GO:0016757//transferase activity, transferring glycosyl groups;GO:0042309//homoiothermy;GO:0050825//ice binding;GO:0050826//response to freezing	zma:100192092	-
GRMZM5G878732	1.06928	0.00493986	-	GO:0005515//protein binding;GO:0008270//zinc ion binding;GO:0004969//histamine receptor activity;GO:0007186//G-protein coupled receptor signaling pathway;GO:0016021//integral to membrane	zma:100192938	-
GRMZM5G892675	1.27991	0.00251315	pleiotropic drug resistance protein, putative, expressed	GO:0000166//nucleotide binding;GO:0005524//ATP binding;GO:0016020//membrane;GO:0016887//ATPase activity;GO:0017111//nucleoside-triphosphatase activity	-	-
GRMZM5G898314	1.2625	0.000103814	ZOS5-12 - C2H2 zinc finger protein, expressed	GO:0005622//intracellular;GO:0008270//zinc ion binding	-	-
GRMZM6G218160	2.52769	1.74268e-09	-	-	-	-
GRMZM6G847892	1.45306	0.000204078	-	-	-	-

## Sheet: Table S8
Supplementary Table S8. Alterations in expression of cell-related genes in maize infected with RBSDV
Gene ID	Description	log2 FC	P-Value	Sequencing library
Cell wall
GRMZM2G128682	pectinesterase	1.68842	0.00286131	BP3-BN3-up
GRMZM2G167637	pectinesterase	1.05791	2.62563e-05	BP3-BN3-up
GRMZM2G358830	protein kinase domain containing protein	1.30041	4.92712e-05	BP3-BN3-up
GRMZM2G105631	CSLA1 - cellulose synthase-like family A; mannan synthase	1.86283	2.94338e-06	BP3-BN3-up
GRMZM2G099454	CHIT16 - Chitinase family protein precursor, expressed	1.1926	0.000348811	BP3-BN3-up
GRMZM2G062974	CHIT17 - Chitinase family protein precursor, expressed	1.4003	4.92e-05	BP3-BN3-up
GRMZM2G005633	CHIT3 - Chitinase family protein precursor, expressed	1.8906	0.000100753	BP3-BN3-up
GRMZM2G145461	CHIT4 - Chitinase family protein precursor, expressed	1.7856	1.72e-07	BP3-BN3-up
GRMZM2G122277	CSLF6 - cellulose synthase-like family F; beta1,3;1,4 glucan synthase	-1.587	2.45e-07	BP3-BN3-down
GRMZM2G110145	CSLF6 - cellulose synthase-like family F; beta1,3;1,4 glucan synthase	-1.57313	5.02e-06	BP3-BN3-down
GRMZM2G025231	CESA3 - cellulose synthase	-1.27243	3.79e-06	BP3-BN3-down
GRMZM2G019411	pectinesterase	-1.14608	0.00148291	BP3-BN3-down
GRMZM2G019807	high light inducible protein	-1.02748	2.09e-06	BP3-BN3-down
GRMZM2G060837	glycosyl hydrolases family 16	-1.33677	1.83154e-05	BP1.5-BN1.5-down
Lignin
GRMZM2G169033	laccase precursor protein, putative, expressed	3.25247	1.2699e-09	BP3-BN3-up
GRMZM2G320786	laccase precursor protein, putative, expressed	2.27289	0.00291109	BP3-BN3-up
Gibberellin
GRMZM2G124229	gibberellin receptor GID1L2	1.75944	2.40685e-05	BP3-BN3-up
GRMZM2G152354	gibberellin 2-beta-dioxygenase	1.61445	6.72094e-05	BP3-BN3-up
GRMZM2G320298	gibberellin receptor GID1L2	1.2927	0.000475059	BP3-BN3-up
GRMZM2G368411	gibberellin 20 oxidase 2	1.47626	3.48096e-06	BP3-BN3-up
GRMZM2G003246	gibberellin receptor GID1L2	-1.7616	1.25e-05	BP3-BN3-down
Auxin
GRMZM2G025742	auxin efflux carrier component	-1.65204	4.26e-09	BP3-BN3-down
GRMZM2G030216	auxin-induced protein 5NG4	-1.53224	0.00286084	BP3-BN3-down
GRMZM2G030252	auxin-induced protein 5NG4	-2.13672	6.46e-05	BP3-BN3-down
GRMZM2G070500	auxin-induced protein 5NG4	-1.39268	0.00207331	BP3-BN3-down
GRMZM2G136567	auxin-induced protein 5NG4	2.31139	2.71704e-05	BP3-BN3-up
GRMZM2G099049	auxin-repressed protein	1.01614	8.7145e-08	BP3-BN3-up
GRMZM2G159285	OsIAA13 - Auxin-responsive Aux/IAA gene family member	1.24547	9.61438e-05	BP3-BN3-up
GRMZM2G152796	OsIAA24 - Auxin-responsive Aux/IAA gene family member	1.3177	0.00103369	BP3-BN3-up
GRMZM2G057067	OsIAA6 - Auxin-responsive Aux/IAA gene family member	1.03045	2.6433e-06	BP3-BN3-up
GRMZM2G332390	OsSAUR15 - Auxin-responsive SAUR gene family member	2.45982	0.00012962	BP3-BN3-up
GRMZM2G456644	OsSAUR20 - Auxin-responsive SAUR gene family member	-1.39642	0.000174786	BP3-BN3-down
GRMZM2G012636	OsSAUR55 - Auxin-responsive SAUR gene family member	-1.39986	0.000436365	BP3-BN3-down
mitochondria
GRMZM2G007729	heat shock 22 kDa protein, mitochondrial precursor, putative, expressed	-1.89263	0.000333554	BP3-BN3-down
GRMZM2G021303	Rf1, mitochondrial precursor, putative, expressed	-1.07528	0.0049838	BP3-BN3-down
GRMZM2G102711	pre-mRNA-splicing factor, putative, expressed	-1.74307	0.000100349	BP3-BN3-down
GRMZM2G150030	Rf1, mitochondrial precursor, putative, expressed	-1.07839	0.000192126	BP3-BN3-down
GRMZM2G009045	phosphate carrier protein, mitochondrial precursor, putative, expressed	1.45211	2.48827e-06	BP3-BN3-up
GRMZM2G074743	immutans protein, putative, expressed	2.21064	7.45146e-11	BP3-BN3-up
GRMZM2G166348	mitochondrial carrier protein, putative, expressed	1.75775	7.98098e-05	BP3-BN3-up
GRMZM2G381051	acyl-coenzyme A dehydrogenase, mitochondrial precursor, putative, expressed	1.15828	1.23985e-06	BP3-BN3-up
GRMZM2G420988	mitochondrial carrier protein, putative, expressed	1.97332	2.36479e-05	BP3-BN3-up

## Sheet: Table S9
Supplementary Table S9. Alterations in expression of chloroplast-related genes in maize infected with RBSDV
Gene ID	Description	logFC	P-Value	Sequencing library
chloroplast
GRMZM2G119305	acyl-desaturase,chloroplast precursor	2.71646	1.24208e-11	BP3-BN3-up
GRMZM2G314652	bifunctional 3-dehydroquinate dehydratase/shikimate dehydrogenase,chloroplast precursor	1.21093	2.9486e-07	BP3-BN3-up
GRMZM2G170734	chlorophyllase-2, chloroplast precursor	2.29203	1.04339e-05	BP3-BN3-up
GRMZM2G172230	ERD1 protein, chloroplast precursor	1.54761	1.78822e-11	BP3-BN3-up
GRMZM2G111579	glutamate--cysteine ligase, chloroplast precursor	1.43542	3.16648e-12	BP3-BN3-up
GRMZM2G043893	leucine aminopeptidase, chloroplast precursor	1.09403	0.000854559	BP3-BN3-up
GRMZM5G822593	lipoxygenase, chloroplast precursor	1.17945	0.000290978	BP3-BN3-up
GRMZM2G091837	senescence-inducible chloroplast stay-green protein 1	1.17385	7.12573e-05	BP3-BN3-up
GRMZM2G150363	9-cis-epoxycarotenoid dioxygenase 1, chloroplast precursor	-1.70113	2.94e-11	BP3-BN3-down
GRMZM2G110192	9-cis-epoxycarotenoid dioxygenase 1, chloroplast precursor	-1.23466	4.3e-05	BP3-BN3-down
GRMZM2G121878	carbonic anhydrase, chloroplast precursor	-1.07282	5.39e-07	BP3-BN3-down
GRMZM2G127421	chlorophyllase-2, chloroplast precursor	-1.40289	1.13e-05	BP3-BN3-down
GRMZM2G012119	chloroplast post-illumination chlorophyll fluorescence increase protein	-1.27053	2.91e-09	BP3-BN3-down
GRMZM2G099907	DCL, chloroplast precursor	-1.02018	1.51e-05	BP3-BN3-down
GRMZM2G015892	indole-3-glycerol phosphate lyase, chloroplast precursor	-1.55591	2.82e-10	BP3-BN3-down
GRMZM2G046163	indole-3-glycerol phosphate lyase, chloroplast precursor	-1.43157	7.35e-10	BP3-BN3-down
GRMZM5G849107	lycopene beta cyclase, chloroplast precursor	-1.00267	8.18e-05	BP3-BN3-down
GRMZM2G129209	omega-3 fatty acid desaturase, chloroplast precursor	-1.10099	0.000689735	BP3-BN3-down
GRMZM2G008892	oxygen-evolving enhancer protein 3, chloroplast precursor	-1.11363	2.61e-06	BP3-BN3-down
GRMZM2G110657	PAP fibrillin family domain containing protein	-1.06837	0.0014128	BP3-BN3-down
GRMZM2G024150	photosystem I reaction center subunit II, chloroplast precursor	-1.22681	7.14e-09	BP3-BN3-down
GRMZM2G005433	photosystem II reaction center PSB28 protein, chloroplast precursor	-2.46229	4.78e-08	BP3-BN3-down
AC190623.3_FG001	photosystem II reaction center W protein, chloroplast precursor	-1.07599	0.00131763	BP3-BN3-down
GRMZM2G149317	phytoene synthase, chloroplast precursor	-1.07707	1.3e-05	BP3-BN3-down
GRMZM2G097457	pyruvate, phosphate dikinase, chloroplast precursor	-1.6743	2.37e-13	BP3-BN3-down
GRMZM2G113033	ribulose bisphosphate carboxylase small chain, chloroplast precursor	-1.26821	7.35e-06	BP3-BN3-down
GRMZM2G701201	serine/threonine-protein kinase stt7, chloroplast precursor	-1.04996	1.08e-05	BP3-BN3-down
chlorophyll
GRMZM2G170734	chlorophyllase-2, chloroplast precursor	2.29203	1.04339e-05	BP3-BN3-up
GRMZM2G414192	chlorophyll A-B binding protein	-3.72957	2.27e-07	BP3-BN3-down
AC208915.3_FG010	chlorophyll A-B binding protein	-3.35476	7.61e-10	BP3-BN3-down
GRMZM2G155216	chlorophyll A-B binding protein	-2.08778	1.15996e-07	BP3-BN3-down
GRMZM2G036880	chlorophyll A-B binding protein	-1.80632	5.19e-12	BP3-BN3-down
GRMZM2G429955	chlorophyll A-B binding protein	-1.73087	0.000183099	BP3-BN3-down
GRMZM2G104549	chlorophyll A-B binding protein	-1.25992	0.00225683	BP3-BN3-down
GRMZM2G077333	chlorophyll A-B binding protein	-1.16549	7.5e-06	BP3-BN3-down
AC207722.2_FG009	chlorophyll A-B binding protein	-1.14912	1.29e-07	BP3-BN3-down
GRMZM2G351977	chlorophyll A-B binding protein	-1.09216	4.92e-06	BP3-BN3-down
GRMZM2G117412	chlorophyll A-B binding protein	-1.04677	2.25e-05	BP3-BN3-down
GRMZM2G160268	chlorophyll A-B binding protein	-1.0218	9.73e-07	BP3-BN3-down
GRMZM2G127421	chlorophyllase-2, chloroplast precursor	-1.40289	1.13e-05	BP3-BN3-down
GRMZM2G012119	chloroplast post-illumination chlorophyll fluorescence increase protein	-1.27053	2.91e-09	BP3-BN3-down
AC213521.3_FG005	shikimate/quinate 5-dehydrogenase	-1.14575	3.18e-05	BP3-BN3-down
GRMZM2G120619	chlorophyll A-B binding protein	-1.269	6.59986e-05	BP3-BN3-down
GRMZM2G120619	chlorophyll A-B binding protein	-1.99564	6.59986e-05	BP1.5-BN1.5-down
GRMZM2G057281	chlorophyll A-B binding protein	-1.2474	7.36368e-08	BP3-BN3-down
GRMZM2G057281	chlorophyll A-B binding protein	-1.62687	4.16208e-05	BP1.5-BN1.5-down
photosynthesis
GRMZM2G048313	2Fe-2S iron-sulfur cluster binding domain containing protein, expressed	-1.36349	2.93e-07	BP3-BN3-down
GRMZM2G036880	chlorophyll A-B binding protein	-1.80632	5.19e-12	BP3-BN3-down
GRMZM2G429955	chlorophyll A-B binding protein	-1.73087	0.000183099	BP3-BN3-down
GRMZM2G104549	chlorophyll A-B binding protein	-1.25992	0.00225683	BP3-BN3-down
GRMZM2G351977	chlorophyll A-B binding protein	-1.09216	4.92e-06	BP3-BN3-down
GRMZM2G436986	oxygen evolving enhancer protein 3 domain containing protein, expressed	-1.4953	1.12e-05	BP3-BN3-down
GRMZM5G870219	oxygen evolving enhancer protein 3, identical	-1.557	2.3e-05	BP3-BN3-down
GRMZM2G021256	oxygen evolving enhancer protein 3, identical	-1.45734	0.000465474	BP3-BN3-down
GRMZM2G008892	oxygen-evolving enhancer protein 3, chloroplast precursor	-1.11363	2.61e-06	BP3-BN3-down
GRMZM2G024150	photosystem I reaction center subunit II, chloroplast precursor	-1.22681	7.14e-09	BP3-BN3-down
GRMZM2G005433	photosystem II reaction center PSB28 protein, chloroplast precursor	-2.46229	4.78e-08	BP3-BN3-down
GRMZM2G163809	polyprenyl synthetase	-1.09329	5.79e-05	BP3-BN3-down
GRMZM2G057281	chlorophyll A-B binding protein	-1.2474	7.36368e-08	BP3-BN3-down
GRMZM2G057281	chlorophyll A-B binding protein	-1.62687	4.16208e-05	BP1.5-BN1.5-down
carotenoid
GRMZM2G150363	9-cis-epoxycarotenoid dioxygenase 1, chloroplast precursor	-1.70113	2.94e-11	BP3-BN3-down
GRMZM2G110192	9-cis-epoxycarotenoid dioxygenase 1, chloroplast precursor	-1.23466	4.3e-05	BP3-BN3-down
GRMZM5G849107	lycopene beta cyclase, chloroplast precursor	-1.00267	8.18e-05	BP3-BN3-down
GRMZM2G149317	phytoene synthase, chloroplast precursor	-1.07707	1.3e-05	BP3-BN3-down
cytochrome
GRMZM2G170016	cytochrome b5-like Heme/Steroid binding domain containing protein, expressed	1.15891	0.000846429	BP3-BN3-up
AC186603.6_FG003	cytochrome P450	1.13086	0.00310625	BP3-BN3-up
GRMZM2G052825	cytochrome P450	1.15125	1.01283e-05	BP3-BN3-up
AF546187.1_FG011	cytochrome P450	1.1749	0.00048418	BP3-BN3-up
GRMZM2G087875	cytochrome P450	1.27377	2.02745e-05	BP3-BN3-up
GRMZM2G312069	cytochrome P450	1.30675	3.10029e-05	BP3-BN3-up
GRMZM2G396248	cytochrome P450	1.35237	1.44037e-06	BP3-BN3-up
GRMZM5G851862	cytochrome P450	1.37859	3.69207e-07	BP3-BN3-up
GRMZM2G384884	cytochrome P450	1.38985	1.94981e-07	BP3-BN3-up
GRMZM2G431288	cytochrome P450	1.39101	0.000793596	BP3-BN3-up
GRMZM2G067225	cytochrome P450	1.50081	3.15237e-08	BP3-BN3-up
GRMZM2G010468	cytochrome P450	1.55672	4.2562e-08	BP3-BN3-up
GRMZM2G135387	cytochrome P450	2.43611	2.42304e-08	BP3-BN3-up
GRMZM2G171118	cytochrome P450	2.80342	2.92027e-12	BP3-BN3-up
GRMZM2G102318	cytochrome P450 72A1	1.02634	0.00407649	BP3-BN3-up
GRMZM2G014395	cytochrome P450 72A1	1.73538	6.05877e-10	BP3-BN3-up
GRMZM2G070620	cytochrome P450 protein	2.26863	0.000258689	BP3-BN3-up
GRMZM2G070620	cytochrome P450 protein	6.01909	2.13116e-12	BP1.5-BN1.5-up
GRMZM2G103773	cytochrome P450	-1.62763	4.94e-06	BP3-BN3-down
GRMZM2G063756	cytochrome P450	-1.38758	0.000183672	BP3-BN3-down
GRMZM2G138248	cytochrome P450	-1.22981	0.000884878	BP3-BN3-down
GRMZM5G837869	cytochrome P450	-1.14059	2.41e-07	BP3-BN3-down
GRMZM2G069722	cytochrome P450	-1.12349	5.68e-05	BP3-BN3-down
GRMZM2G351259	cytochrome P450	-1.06366	7.22e-07	BP3-BN3-down
GRMZM2G164558	cytochrome b6f complex subunit	-1.13027	5.44e-06	BP3-BN3-down
GRMZM2G129453	desaturase/cytochrome b5 protein	-1.23154	0.000672605	BP3-BN3-down
GRMZM2G089836	glycosyl hydrolases	-3.15774	1.13e-05	BP3-BN3-down

## Sheet: Table S10
Supplementary Table S10. Alterations in expression of resistance-related genes in maize infected with RBSDV
gene	Description	logFC	P-Value	Sequencing library
pathogenesis related
GRMZM2G072612	expressed protein	1.98635	1.49239e-14	BP3-BN3-up
GRMZM2G028928	GTP-binding protein GUF1	1.20773	0.0043065	BP3-BN3-up
GRMZM2G108537	integral membrane protein DUF6 containing protein /nodulin protein	1.513	1.09826e-10	BP3-BN3-up
Resistance related
glutathione S-transferase
GRMZM2G462243	glutathione S-transferase GSTU6	1.4386	0.000369106	BP3-BN3-up
GRMZM2G150474	glutathione S-transferase	1.23915	0.00117229	BP3-BN3-up
GRMZM2G335618	glutathione S-transferase	1.52473	3.54915e-09	BP3-BN3-up
GRMZM2G025190	glutathione S-transferase	1.4073	1.32913e-07	BP3-BN3-up
GRMZM2G161891	glutathione S-transferase	1.92964	3.44752e-06	BP3-BN3-up
GRMZM2G416632	glutathione S-transferase	1.54734	3.66701e-07	BP3-BN3-up
GRMZM2G097989	glutathione S-transferase	-1.24552	0.00283247	BP3-BN3-down
peroxidase
GRMZM2G047456	peroxidase precursor	1.54603	6.24713e-06	BP3-BN3-up
GRMZM2G103342	peroxidase precursor	1.69664	2.23924e-12	BP3-BN3-up
GRMZM2G116902	peroxidase precursor	1.71631	5.52825e-07	BP3-BN3-up
GRMZM2G130904	peroxidase precursor	1.51884	6.09036e-05	BP3-BN3-up
GRMZM2G427815	peroxidase precursor	1.66458	1.18946e-06	BP3-BN3-up
GRMZM2G450233	peroxidase precursor	1.56491	2.50878e-09	BP3-BN3-up
GRMZM2G471357	peroxidase precursor	1.01267	0.000210912	BP3-BN3-up
GRMZM2G365774	peroxidase precursor	-1.08879	0.00363165	BP3-BN3-down
GRMZM2G394500	peroxidase precursor	-1.33487	0.00024852	BP3-BN3-down
heat shock
GRMZM2G477205	heat shock protein DnaJ	1.32144	4.2242e-07	BP3-BN3-up
GRMZM2G029385	heat shock protein DnaJ	1.32157	4.31022e-06	BP3-BN3-up
GRMZM2G007729	heat shock 22 kDa protein, mitochondrial precursor	-1.89263	0.000333554	BP3-BN3-down
GRMZM2G360681	heat shock protein 101	-1.65662	0.000157111	BP3-BN3-down
GRMZM2G068316	heat shock protein DnaJ	-1.15481	2.15e-05	BP3-BN3-down
ferredoxin--nitrite reductase
GRMZM2G079381	ferredoxin--nitrite reductase	-1.15134	2.09e-07	BP3-BN3-down
GRMZM2G102959	ferredoxin--nitrite reductase	-2.13539	4.26e-06	BP3-BN3-down
chitinase
GRMZM2G099454	CHIT16 - chitinase family protein precursor	1.19257	0.000348811	BP3-BN3-up
GRMZM2G062974	CHIT17 - chitinase family protein precursor	1.40027	4.92028e-05	BP3-BN3-up
GRMZM2G005633	CHIT3 - chitinase family protein precursor	1.89064	0.000100753	BP3-BN3-up
GRMZM2G145461	CHIT4 - chitinase family protein precursor	1.78564	1.71655e-07	BP3-BN3-up
Transcription factor
MYB
GRMZM2G031323	MYB family transcription factor	1.49755	0.000187999	BP3-BN3-up
GRMZM2G048295	MYB family transcription factor	1.35721	0.000835188	BP3-BN3-up
GRMZM2G070849	MYB family transcription factor	1.33071	0.00347698	BP3-BN3-up
GRMZM2G139284	MYB family transcription factor	1.8496	5.80851e-05	BP3-BN3-up
GRMZM2G143046	MYB family transcription factor	1.49989	1.19016e-06	BP3-BN3-up
GRMZM2G160840	MYB family transcription factor	3.01099	1.04268e-13	BP3-BN3-up
GRMZM2G405094	MYB family transcription factor	1.31275	5.02957e-05	BP3-BN3-up
GRMZM2G017520	MYB family transcription factor	-1.12048	0.00283896	BP3-BN3-down
GRMZM2G041415	MYB family transcription factor	-1.70224	5.01e-06	BP3-BN3-down
GRMZM2G114503	MYB family transcription factor	-2.22434	4.1e-11	BP3-BN3-down
GRMZM2G150260	MYB family transcription factor	-2.14778	1.92e-06	BP3-BN3-down
GRMZM2G159119	MYB family transcription factor	-1.00678	0.00176317	BP3-BN3-down
GRMZM2G171781	MYB family transcription factor	-1.30739	0.00185952	BP3-BN3-down
GRMZM5G833253	MYB family transcription factor	-1.52012	8.75e-05	BP3-BN3-down
AC197146.3_FG002	MYB-like DNA-binding domain containing protein	-1.09823	0.0020749	BP3-BN3-down
WRKY
GRMZM2G475984	WRKY10	1.16261	0.00107439	BP3-BN3-up
GRMZM2G143204	WRKY3	1.27012	0.00102929	BP3-BN3-up
GRMZM5G871347	WRKY43	1.0886	3.51666e-05	BP3-BN3-up
GRMZM2G381378	WRKY47	1.26981	0.00308036	BP3-BN3-up
GRMZM2G449681	WRKY53	1.24894	9.43456e-06	BP3-BN3-up
GRMZM2G057116	WRKY67	1.18019	7.26534e-05	BP3-BN3-up
GRMZM2G169966	WRKY70	1.91358	6.03293e-05	BP3-BN3-up
GRMZM2G106560	WRKY72	1.34317	0.00202059	BP3-BN3-up
GRMZM5G851490	WRKY9	1.148	0.000329137	BP3-BN3-up
Signal transduction
LRR
GRMZM2G032602	NB-ARC/LRR disease resistance protein	1.44563	0.000669087	BP3-BN3-up
GRMZM2G037882	OsFBLD6-F-box, LRR and FBD domain containing protein	1.12067	0.000195102	BP3-BN3-up
lectin
GRMZM2G340654	lectin protein kinase family protein	1.41114	0.00149466	BP3-BN3-up
GRMZM2G466298	lectin-like protein kinase	1.53302	2.81514e-05	BP3-BN3-up
GRMZM5G820163	lectin-like receptor kinase	1.53648	1.51468e-06	BP3-BN3-up
GRMZM2G076343	legume lectins beta domain containing protein	2.55024	2.79429e-08	BP3-BN3-up
protein kinase
GRMZM2G096115	CAMK_KIN1/SNF1/Nim1_like.25 - CAMK includes calcium/calmodulin depedent protein kinases	1.58942	0.0010763	BP3-BN3-up
GRMZM2G137569	CAMK_KIN1/SNF1/Nim1_like.27 - CAMK includes calcium/calmodulin depedent protein kinases	1.127	1.8979e-08	BP3-BN3-up
GRMZM2G316136	CAMK_KIN1/SNF1/Nim1_like.31 - CAMK includes calcium/calmodulin depedent protein kinases	-1.18101	0.000780968	BP3-BN3-down
GRMZM2G412601	CAMK_KIN1/SNF1/Nim1_like.33 - CAMK includes calcium/calmodulin depedent protein kinases	-1.76796	0.000465567	BP3-BN3-down
GRMZM2G172429	leucine-rich repeat receptor protein kinase EXS precursor	2.5998	5.43556e-07	BP3-BN3-up
GRMZM2G131749	leucine-rich repeat receptor protein kinase EXS precursor	-1.38147	0.00313994	BP3-BN3-down
GRMZM2G137861	Oswak14 - Oswak receptor-like protein kinase	1.58419	0.000720027	BP3-BN3-up
GRMZM2G095209	Oswak55 - Oswak receptor-like protein kinase	1.62851	1.374e-05	BP3-BN3-up
GRMZM2G046848	protein kinase	1.35612	0.00439027	BP3-BN3-up
GRMZM2G381076	protein kinase	1.90886	2.18127e-05	BP3-BN3-up
GRMZM2G009869	protein kinase	-1.06521	0.000283038	BP3-BN3-down
AC212835.3_FG008	protein kinase domain containing protein	2.38946	2.88893e-09	BP3-BN3-up
AC215201.3_FG003	protein kinase domain containing protein	1.11015	0.00297644	BP3-BN3-up
GRMZM2G038893	protein kinase domain containing protein	1.52874	0.000261075	BP3-BN3-up
GRMZM2G358830	protein kinase domain containing protein	1.30041	4.92712e-05	BP3-BN3-up
GRMZM2G123450	protein kinase domain containing protein	-1.39801	0.000323707	BP3-BN3-down
GRMZM2G166719	protein kinase domain containing protein	-1.40641	6.92e-06	BP3-BN3-down
GRMZM2G164242	protein kinase family protein	1.96473	2.59482e-05	BP3-BN3-up
GRMZM2G065214	protein kinase family protein	-1.19259	1.93e-06	BP3-BN3-down
GRMZM2G048801	receptor kinase	1.02443	0.000880952	BP3-BN3-up
GRMZM2G426917	receptor kinase ORK10	1.14148	0.0011523	BP3-BN3-up
GRMZM2G000620	receptor-like kinase	-1.27395	1.93e-05	BP3-BN3-down
GRMZM2G167253	receptor-like protein kinase HAIKU2 precursor	-1.51099	0.00337952	BP3-BN3-down
GRMZM2G012685	receptor-like protein kinase precursor	-1.16281	0.00099446	BP3-BN3-down
GRMZM2G387381	receptor-like serine-threonine protein kinase	1.13336	5.5909e-05	BP3-BN3-up
GRMZM2G110412	serine/threonine-protein kinase	-1.55638	0.000117405	BP3-BN3-down
GRMZM2G092604	serine/threonine-protein kinase BRI1-like 1 precursor	1.10952	0.00514082	BP3-BN3-up
GRMZM2G015889	serine/threonine-protein kinase NAK	-1.02367	0.00129028	BP3-BN3-down
GRMZM2G465999	serine/threonine-protein kinase receptor precursor	1.35796	2.99419e-05	BP3-BN3-up
GRMZM2G701201	serine/threonine-protein kinase stt7, chloroplast precursor	-1.04996	1.08e-05	BP3-BN3-down
GRMZM2G301355	TKL_IRAK_CR4L.7 - The CR4L subfamily has homology with Crinkly4	1.02543	0.000203707	BP3-BN3-up
GRMZM2G309380	TKL_IRAK_DUF26-la.4 - DUF26 kinases have homology to DUF26 containing loci	1.57623	6.01059e-07	BP3-BN3-up
GRMZM2G087625	TKL_IRAK_DUF26-lc.15 - DUF26 kinases have homology to DUF26 containing loci	1.38438	0.000219231	BP3-BN3-up
GRMZM5G856011	TKL_IRAK_DUF26-lc.3 - DUF26 kinases have homology to DUF26 containing loci	1.07166	0.000167485	BP3-BN3-up
GRMZM2G004207	tyrosine protein kinase domain containing protein	1.66899	0.000597864	BP3-BN3-up
GRMZM2G359986	tyrosine protein kinase domain containing protein	1.73207	9.47233e-06	BP3-BN3-up
GRMZM2G121573	STRUBBELIG-RECEPTOR FAMILY 6 precursor	2.16253	1.02234e-08	BP3-BN3-up
GRMZM2G476477	STE_MEKK_ste11_MAP3K.19 - STE kinases include homologs to sterile 7, sterile 11 and sterile 20 from yeast	2.32104	2.51364e-05	BP3-BN3-up
GRMZM2G456086	ribose-5-phosphate isomerase A	-1.10223	8.51e-06	BP3-BN3-down
GRMZM2G432722	expressed protein	1.00451	0.00485046	BP3-BN3-up
GRMZM2G046729	atypical receptor-like kinase MARK	-1.06836	0.00193903	BP3-BN3-down
GRMZM2G009506	cysteine-rich receptor-like protein kinase 7 precursor	1.12798	0.00298086	BP3-BN3-up
GRMZM2G432642	expressed protein	-1.67624	3.08e-12	BP3-BN3-down
GRMZM2G113512	IBS1	1.14823	1.09885e-05	BP3-BN3-up
WAK
GRMZM2G137861	Oswak14 - Oswak receptor-like protein kinase	1.58419	0.000720027	BP3-BN3-down
GRMZM2G095209	Oswak55 - Oswak receptor-like protein kinase	1.62851	1.374e-05	BP3-BN3-down

## Sheet: Table S11- GO 0005488 binding
Supplementary Table S11. GO terms for GRMZM2G069316
Gene	logFC	PValue	Description	GO_ann	KEGG_GeneID
GRMZM2G474651	-1.65815	3.44837e-05	armadillo, putative, expressed	GO:0005488//binding;GO:0005488//binding;GO:0005488//binding;GO:0005488//binding;GO:0005488//binding	zma:100279787
GRMZM2G140989	2.07961	2.74134e-07	expressed protein	GO:0005488//binding	-
GRMZM2G134385	1.09249	2.20634e-05	HEAT repeat family protein, putative, expressed	GO:0005488//binding	-
GRMZM2G379913	1.16045	2.11725e-06	HEAT repeat family protein, putative, expressed	GO:0005488//binding	-
GRMZM2G010452	1.04417	0.00196135	importin subunit beta, putative, expressed	GO:0005488//binding;GO:0006886//intracellular protein transport;GO:0008565//protein transporter activity	-
GRMZM2G466298	1.53302	2.81514e-05	lectin-like protein kinase, putative, expressed	GO:0004672//protein kinase activity;GO:0004674//protein serine/threonine kinase activity;GO:0005488//binding;GO:0005524//ATP binding;GO:0006468//protein phosphorylation	-
GRMZM5G820163	1.53648	1.51468e-06	lectin-like receptor kinase, putative, expressed	GO:0004672//protein kinase activity;GO:0004674//protein serine/threonine kinase activity;GO:0005488//binding;GO:0005524//ATP binding;GO:0006468//protein phosphorylation;GO:0004672//protein kinase activity;GO:0004674//protein serine/threonine kinase activity;GO:0005488//binding;GO:0005524//ATP binding;GO:0006468//protein phosphorylation	-
GRMZM2G076343	2.55024	2.79429e-08	legume lectins beta domain containing protein, putative, expressed	GO:0005488//binding	zma:100501716
GRMZM2G166348	1.75775	7.98098e-05	mitochondrial carrier protein, putative, expressed	GO:0005488//binding;GO:0006810//transport;GO:0016020//membrane;GO:0055085//transmembrane transport;GO:0005488//binding;GO:0005743//mitochondrial inner membrane;GO:0006810//transport;GO:0016020//membrane;GO:0055085//transmembrane transport	-
GRMZM2G420988	1.97332	2.36479e-05	mitochondrial carrier protein, putative, expressed	GO:0005215//transporter activity;GO:0005488//binding;GO:0005743//mitochondrial inner membrane;GO:0006810//transport;GO:0016020//membrane;GO:0055085//transmembrane transport	zma:100274442
GRMZM2G009045	1.45211	2.48827e-06	phosphate carrier protein, mitochondrial precursor, putative, expressed	GO:0005488//binding;GO:0006810//transport;GO:0016020//membrane;GO:0055085//transmembrane transport	-
GRMZM2G171408	-2.22786	4.01135e-07	spotted leaf 11, putative, expressed	GO:0005488//binding;GO:0005488//binding;GO:0005488//binding;GO:0005488//binding;GO:0005488//binding	zma:100194379
GRMZM2G303964	-1.72035	4.41715e-05	U-box domain containing protein, expressed	GO:0000151//ubiquitin ligase complex;GO:0004842//ubiquitin-protein ligase activity;GO:0005488//binding;GO:0016567//protein ubiquitination;GO:0042309//homoiothermy;GO:0050825//ice binding;GO:0050826//response to freezing	zma:100280896

## Sheet: Table S12
Supplementary Table S12. GO terms for GRMZM2G031169
Gene	logFC	PValue	Description	GO_ann	KEGG_GeneID	KEGG_Pathway
GO:0003824//catalytic activity
GRMZM2G153536	1.73737	1.06e-09	-	GO:0003824//catalytic activity;GO:0004084//branched-chain-amino-acid transaminase activity;GO:0008152//metabolic process;GO:0009081//branched chain family amino acid metabolic process;GO:0003824//catalytic activity;GO:0004084//branched-chain-amino-acid transaminase activity;GO:0008152//metabolic process;GO:0009081//branched chain family amino acid metabolic process;GO:0003824//catalytic activity;…	zma:100281255	zma01110//Biosynthesis of secondary metabolites;zma00290//Valine, leucine and isoleucine biosynthesis;zma00770//Pantothenate and CoA biosynthesis;zma00280//Valine, leucine and isoleucine degradation;zma01100//Metabolic pathways
GRMZM2G131205	-1.32159	6.52e-07	-	GO:0003824//catalytic activity;GO:0003854//3-beta-hydroxy-delta5-steroid dehydrogenase activity;GO:0006694//steroid biosynthetic process;GO:0008152//metabolic process;GO:0016491//oxidoreductase activity;GO:0044237//cellular metabolic process;GO:0050662//coenzyme binding	-	-
GRMZM2G055507	1.10532	0.000190359	2-isopropylmalate synthase B	GO:0003824//catalytic activity;GO:0003852//2-isopropylmalate synthase activity;GO:0009098//leucine biosynthetic process;GO:0019752//carboxylic acid metabolic process;GO:0046912//transferase activity, transferring acyl groups, acyl groups converted into alkyl on transfer	-	-
GRMZM2G167438	-1.55421	0.000550827	3-ketoacyl-CoA synthase precursor	GO:0003824//catalytic activity;GO:0006633//fatty acid biosynthetic process;GO:0008152//metabolic process;GO:0008415//-;GO:0008610//lipid biosynthetic process;GO:0016020//membrane;GO:0016747//transferase activity, transferring acyl groups other than amino-acyl groups;GO:0003824//catalytic activity;GO:0006633//fatty acid biosynthetic process;GO:0008152//metabolic process;GO:0008415//-;GO:0008610//l…	zma:100286081	-
GRMZM2G031790	3.09833	4.23e-10	3-ketoacyl-CoA synthase	GO:0003824//catalytic activity;GO:0006633//fatty acid biosynthetic process;GO:0008152//metabolic process;GO:0008415//-;GO:0008610//lipid biosynthetic process;GO:0016020//membrane;GO:0016747//transferase activity, transferring acyl groups other than amino-acyl groups	-	-
GRMZM2G003501	-1.40113	7.73e-05	3-ketoacyl-CoA synthase	GO:0003824//catalytic activity;GO:0006633//fatty acid biosynthetic process;GO:0008152//metabolic process;GO:0008415//-;GO:0008610//lipid biosynthetic process;GO:0016020//membrane;GO:0016747//transferase activity, transferring acyl groups other than amino-acyl groups	zma:100191738	zma00062//Fatty acid elongation
GRMZM2G152105	-1.10333	1.88e-05	3-oxoacyl-synthase	GO:0003824//catalytic activity;GO:0006633//fatty acid biosynthetic process;GO:0008152//metabolic process;GO:0016747//transferase activity, transferring acyl groups other than amino-acyl groups;GO:0003824//catalytic activity;GO:0008152//metabolic process;GO:0003824//catalytic activity;GO:0008152//metabolic process	-	-
GRMZM5G860137	1.03889	1.24e-05	acetyl-CoA acetyltransferase, cytosolic	GO:0003824//catalytic activity;GO:0008152//metabolic process;GO:0016747//transferase activity, transferring acyl groups other than amino-acyl groups;GO:0003824//catalytic activity;GO:0008152//metabolic process;GO:0016747//transferase activity, transferring acyl groups other than amino-acyl groups	zma:100274017	zma01110//Biosynthesis of secondary metabolites;zma00650//Butanoate metabolism;zma00310//Lysine degradation;zma00071//Fatty acid metabolism;zma00900//Terpenoid backbone biosynthesis;zma00072//Synthesis and degradation of ketone bodies;zma00380//Tryptophan metabolism;zma00630//Glyoxylate and dicarboxylate metabolism;zma00640//Propanoate metabolism;zma00620//Pyruvate metabolism;zma00280//Valine, le…
GRMZM2G070172	3.38152	4.52e-05	alpha-amylase precursor	GO:0003824//catalytic activity;GO:0004556//alpha-amylase activity;GO:0005509//calcium ion binding;GO:0005975//carbohydrate metabolic process;GO:0043169//cation binding	zma:100383492	-
GRMZM2G074781	1.97304	1.13e-10	alpha-amylase precursor	GO:0003824//catalytic activity;GO:0004556//alpha-amylase activity;GO:0005509//calcium ion binding;GO:0005975//carbohydrate metabolic process;GO:0043169//cation binding	zma:100273029	-
GRMZM2G138468	1.3342	0.000137797	alpha-amylase precursor	GO:0003824//catalytic activity;GO:0004556//alpha-amylase activity;GO:0005509//calcium ion binding;GO:0005975//carbohydrate metabolic process;GO:0043169//cation binding	zma:542522	zma00500//Starch and sucrose metabolism;zma01100//Metabolic pathways
GRMZM2G155962	-1.35866	0.000133944	amidohydrolase family protein	GO:0003824//catalytic activity;GO:0008152//metabolic process;GO:0003824//catalytic activity;GO:0008152//metabolic process	None	-
GRMZM2G164405	1.46966	7.87e-05	aminotransferase, classes I and II, domain containing protein	GO:0003824//catalytic activity;GO:0009058//biosynthetic process;GO:0016769//transferase activity, transferring nitrogenous groups;GO:0016847//1-aminocyclopropane-1-carboxylate synthase activity;GO:0030170//pyridoxal phosphate binding	-	-
GRMZM2G174732	1.89909	1.55e-07	AMP-binding domain containing protein	GO:0003824//catalytic activity;GO:0008152//metabolic process;GO:0003824//catalytic activity;GO:0008152//metabolic process;GO:0003824//catalytic activity;GO:0008152//metabolic process	-	-
GRMZM2G054013	-1.48399	0.000487109	AMP-binding domain containing protein	GO:0003824//catalytic activity;GO:0008152//metabolic process;GO:0003824//catalytic activity;GO:0008152//metabolic process;GO:0003824//catalytic activity;GO:0008152//metabolic process	-	-
GRMZM2G152417	1.49085	9.6e-07	AMP-binding enzyme	GO:0003824//catalytic activity;GO:0008152//metabolic process	-	-
GRMZM2G096115	1.58942	0.0010763	CAMK_KIN1/SNF1/Nim1_like.25 - CAMK includes calcium/calmodulin depedent protein kinases	GO:0003824//catalytic activity;GO:0004672//protein kinase activity;GO:0004674//protein serine/threonine kinase activity;GO:0005524//ATP binding;GO:0006468//protein phosphorylation;GO:0007165//signal transduction	-	-
GRMZM2G422750	-1.12834	5.5e-05	chalcone synthase	GO:0003824//catalytic activity;GO:0008152//metabolic process;GO:0008415//-;GO:0008610//lipid biosynthetic process;GO:0009058//biosynthetic process;GO:0016747//transferase activity, transferring acyl groups other than amino-acyl groups;GO:0003824//catalytic activity;GO:0008152//metabolic process;GO:0008415//-;GO:0009058//biosynthetic process;GO:0003824//catalytic activity;GO:0008152//metabolic pro…	zma:100274415	zma01110//Biosynthesis of secondary metabolites;zma00941//Flavonoid biosynthesis;zma04712//Circadian rhythm - plant;zma01100//Metabolic pathways
GRMZM5G855337	1.29581	3.81e-06	CTP synthase	GO:0003824//catalytic activity	zma:100194241	-
GRMZM2G050997	1.48303	2.64e-09	cytokinin dehydrogenase precursor	GO:0003824//catalytic activity;GO:0009690//cytokinin metabolic process;GO:0016491//oxidoreductase activity;GO:0019139//cytokinin dehydrogenase activity;GO:0050660//flavin adenine dinucleotide binding;GO:0055114//oxidation-reduction process	zma:542507	zma00908//Zeatin biosynthesis
GRMZM2G131836	-1.73852	1.74e-05	dehydrogenase	GO:0003824//catalytic activity;GO:0003854//3-beta-hydroxy-delta5-steroid dehydrogenase activity;GO:0006694//steroid biosynthetic process;GO:0008152//metabolic process;GO:0009058//biosynthetic process;GO:0016491//oxidoreductase activity;GO:0044237//cellular metabolic process;GO:0050662//coenzyme binding;GO:0003824//catalytic activity;GO:0003854//3-beta-hydroxy-delta5-steroid dehydrogenase activity…	-	-
GRMZM2G095206	-1.06089	2.61e-06	dehydrogenase/reductase SDR family member 12	GO:0003824//catalytic activity;GO:0008152//metabolic process;GO:0008667//2,3-dihydro-2,3-dihydroxybenzoate dehydrogenase activity;GO:0009239//enterobactin biosynthetic process;GO:0016491//oxidoreductase activity;GO:0044237//cellular metabolic process;GO:0050662//coenzyme binding;GO:0055114//oxidation-reduction process;GO:0003824//catalytic activity;GO:0008152//metabolic process;GO:0008667//2,3-di…	zma:100192606	-
GRMZM2G420684	-1.00681	0.000158253	Divergent PAP2 family domain containing protein	GO:0003824//catalytic activity;GO:0016020//membrane	-	-
GRMZM2G113228	-1.45836	0.000192711	endonuclease III-like protein 1	GO:0003677//DNA binding;GO:0003824//catalytic activity;GO:0004519//endonuclease activity;GO:0006281//DNA repair;GO:0006284//base-excision repair;GO:0051539//4 iron, 4 sulfur cluster binding;GO:0003677//DNA binding;GO:0003824//catalytic activity;GO:0004519//endonuclease activity;GO:0006281//DNA repair;GO:0006284//base-excision repair;GO:0051539//4 iron, 4 sulfur cluster binding	-	-
GRMZM2G126371	1.98778	5.32e-07	esterase	GO:0003824//catalytic activity	-	-
GRMZM2G035563	1.50023	7.52e-05	expressed protein	GO:0003824//catalytic activity	-	-
GRMZM2G075958	-1.21131	1.34e-07	galactose mutarotase-like	GO:0003824//catalytic activity;GO:0005975//carbohydrate metabolic process;GO:0030246//carbohydrate binding;GO:0042309//homoiothermy;GO:0050825//ice binding;GO:0050826//response to freezing	zma:100216780	-
GRMZM2G111164	-1.0892	1.66e-07	haloacid dehalogenase-like hydrolase family protein	GO:0019509//L-methionine salvage from methylthioadenosine;GO:0043874//acireductone synthase activity;GO:0046872//metal ion binding;GO:0003824//catalytic activity;GO:0008152//metabolic process;GO:0019509//L-methionine salvage from methylthioadenosine;GO:0043874//acireductone synthase activity;GO:0046872//metal ion binding;GO:0003824//catalytic activity;GO:0008152//metabolic process;GO:0019509//L-m…	-	-
GRMZM2G151992	-1.13506	2.04e-05	haloacid dehalogenase-like hydrolase family protein	GO:0003824//catalytic activity;GO:0008152//metabolic process;GO:0016787//hydrolase activity	zma:100283697	-
GRMZM2G392791	1.41266	3.88e-09	hydrolase, alpha/beta fold family domain containing protein	GO:0003824//catalytic activity;GO:0004177//aminopeptidase activity;GO:0006508//proteolysis	-	-
GRMZM2G076631	-1.37447	2.66e-06	hydrolase, alpha/beta fold family domain containing protein	GO:0003824//catalytic activity;GO:0003824//catalytic activity;GO:0003824//catalytic activity	zma:100272809	-
GRMZM2G175071	1.06628	2.13e-05	hydroxymethylglutaryl-CoA lyase	GO:0003824//catalytic activity;GO:0004419//hydroxymethylglutaryl-CoA lyase activity	zma:100193689	zma01110//Biosynthesis of secondary metabolites;zma00650//Butanoate metabolism;zma04146//Peroxisome;zma00072//Synthesis and degradation of ketone bodies;zma00280//Valine, leucine and isoleucine degradation;zma01100//Metabolic pathways
GRMZM2G046163	-1.43157	7.35e-10	indole-3-glycerol phosphate lyase, chloroplast precursor	GO:0003824//catalytic activity;GO:0004834//tryptophan synthase activity;GO:0006568//tryptophan metabolic process;GO:0008152//metabolic process	-	-
GRMZM2G015892	-1.55591	2.82e-10	indole-3-glycerol phosphate lyase, chloroplast precursor	GO:0003824//catalytic activity;GO:0004834//tryptophan synthase activity;GO:0006568//tryptophan metabolic process;GO:0008152//metabolic process	-	-
GRMZM2G056369	4.69123	1.51e-41	isocitrate lyase	GO:0003824//catalytic activity;GO:0004451//isocitrate lyase activity;GO:0008152//metabolic process;GO:0019752//carboxylic acid metabolic process;GO:0003824//catalytic activity;GO:0008152//metabolic process	-	-
GRMZM2G136219	-1.16061	0.00174809	kinesin motor domain containing protein	GO:0003677//DNA binding;GO:0003777//microtubule motor activity;GO:0003824//catalytic activity;GO:0005524//ATP binding;GO:0006281//DNA repair;GO:0007018//microtubule-based movement;GO:0003677//DNA binding;GO:0003777//microtubule motor activity;GO:0003824//catalytic activity;GO:0005524//ATP binding;GO:0006281//DNA repair;GO:0007018//microtubule-based movement;GO:0003677//DNA binding;GO:0003777//mic…	-	-
GRMZM2G173192	1.45111	0.000271888	lactate/malate dehydrogenase	GO:0003824//catalytic activity;GO:0004367//glycerol-3-phosphate dehydrogenase [NAD+] activity;GO:0004459//L-lactate dehydrogenase activity;GO:0004470//malic enzyme activity;GO:0005737//cytoplasm;GO:0005975//carbohydrate metabolic process;GO:0006072//glycerol-3-phosphate metabolic process;GO:0006096//glycolysis;GO:0006108//malate metabolic process;GO:0009331//glycerol-3-phosphate dehydrogenase com…	zma:100193279	zma01110//Biosynthesis of secondary metabolites;zma00270//Cysteine and methionine metabolism;zma00640//Propanoate metabolism;zma00010//Glycolysis / Gluconeogenesis;zma00620//Pyruvate metabolism;zma01100//Metabolic pathways
GRMZM2G102183	3.0088	1.67e-22	malate synthase, glyoxysomal	GO:0003824//catalytic activity;GO:0004474//malate synthase activity;GO:0006097//glyoxylate cycle;GO:0003824//catalytic activity;GO:0004474//malate synthase activity;GO:0006097//glyoxylate cycle;GO:0003824//catalytic activity;GO:0004474//malate synthase activity;GO:0006097//glyoxylate cycle	-	-
GRMZM2G160541	-1.14919	0.00301215	phenylalanine ammonia-lyase	GO:0003824//catalytic activity;GO:0005737//cytoplasm;GO:0006559//L-phenylalanine catabolic process;GO:0009058//biosynthetic process;GO:0016841//ammonia-lyase activity;GO:0003824//catalytic activity;GO:0005737//cytoplasm;GO:0006559//L-phenylalanine catabolic process;GO:0009058//biosynthetic process;GO:0016841//ammonia-lyase activity;GO:0003824//catalytic activity;GO:0005737//cytoplasm;GO:0006559//…	-	-
GRMZM2G441347	-1.29343	0.000482655	phenylalanine ammonia-lyase	GO:0003824//catalytic activity;GO:0005737//cytoplasm;GO:0006559//L-phenylalanine catabolic process;GO:0009058//biosynthetic process;GO:0016841//ammonia-lyase activity;GO:0003824//catalytic activity;GO:0005737//cytoplasm;GO:0006559//L-phenylalanine catabolic process;GO:0009058//biosynthetic process;GO:0016841//ammonia-lyase activity	zma:100384215	-
GRMZM2G347836	-1.20581	4.81e-06	phosphatase	GO:0003824//catalytic activity;GO:0016020//membrane	-	-
GRMZM2G179792	1.41882	2.09e-09	phospholipase D	GO:0003824//catalytic activity;GO:0004630//phospholipase D activity;GO:0005509//calcium ion binding;GO:0008152//metabolic process;GO:0016020//membrane;GO:0046470//phosphatidylcholine metabolic process;GO:0003824//catalytic activity;GO:0004630//phospholipase D activity;GO:0005509//calcium ion binding;GO:0008152//metabolic process;GO:0016020//membrane;GO:0046470//phosphatidylcholine metabolic proce…	zma:100280265	-
GRMZM2G159811	1.35444	0.000161223	protein phosphatase 2C	GO:0003824//catalytic activity;GO:0004722//protein serine/threonine phosphatase activity;GO:0006470//protein dephosphorylation;GO:0008287//protein serine/threonine phosphatase complex	-	-
GRMZM2G130943	1.32986	0.000155221	protein phosphatase 2C	GO:0003824//catalytic activity;GO:0004722//protein serine/threonine phosphatase activity;GO:0006470//protein dephosphorylation;GO:0008287//protein serine/threonine phosphatase complex;GO:0003824//catalytic activity;GO:0004722//protein serine/threonine phosphatase activity;GO:0006470//protein dephosphorylation;GO:0008287//protein serine/threonine phosphatase complex	-	-
GRMZM2G180430	-1.44648	7.88e-06	protein phosphatase 2C	GO:0003824//catalytic activity;GO:0003824//catalytic activity;GO:0003824//catalytic activity	zma:100191216	-
GRMZM2G097457	-1.6743	2.37e-13	pyruvate, phosphate dikinase, chloroplast precursor	GO:0003824//catalytic activity;GO:0005524//ATP binding;GO:0016301//kinase activity;GO:0016310//phosphorylation;GO:0016772//transferase activity, transferring phosphorus-containing groups;GO:0050242//pyruvate, phosphate dikinase activity;GO:0003824//catalytic activity;GO:0005524//ATP binding;GO:0016301//kinase activity;GO:0016310//phosphorylation;GO:0016772//transferase activity, transferring phos…	-	-
GRMZM2G080839	1.31789	0.00478916	reticuline oxidase-like protein precursor	GO:0003824//catalytic activity;GO:0016491//oxidoreductase activity;GO:0050660//flavin adenine dinucleotide binding	-	-
GRMZM2G403076	1.28863	0.00436248	reticuline oxidase-like protein precursor	GO:0003824//catalytic activity;GO:0016491//oxidoreductase activity;GO:0050660//flavin adenine dinucleotide binding	-	-
GRMZM2G366659	1.4902	1.21e-06	trehalose-6-phosphate synthase	GO:0003824//catalytic activity;GO:0005992//trehalose biosynthetic process;GO:0008152//metabolic process	-	-
GRMZM2G429118	-1.25527	0.00072273	UDP-glucuronate 4-epimerase	GO:0003824//catalytic activity;GO:0003854//3-beta-hydroxy-delta5-steroid dehydrogenase activity;GO:0005975//carbohydrate metabolic process;GO:0006694//steroid biosynthetic process;GO:0008152//metabolic process;GO:0016491//oxidoreductase activity;GO:0016857//racemase and epimerase activity, acting on carbohydrates and derivatives;GO:0044237//cellular metabolic process;GO:0050662//coenzyme binding	zma:100280936	zma00520//Amino sugar and nucleotide sugar metabolism;zma00500//Starch and sucrose metabolism;zma01100//Metabolic pathways
GRMZM2G301172	1.20548	0.00528005	uridine 5-monophosphate synthase	GO:0003824//catalytic activity;GO:0004588//orotate phosphoribosyltransferase activity;GO:0006221//pyrimidine nucleotide biosynthetic process;GO:0007186//G-protein coupled receptor signaling pathway;GO:0008152//metabolic process;GO:0009116//nucleoside metabolic process;GO:0016021//integral to membrane	-	-
GO:0044237//cellular metabolic process
GO:0050662//coenzyme binding
GRMZM2G095206	-1.06089	2.61e-06	dehydrogenase/reductase SDR family member 12	GO:0003824//catalytic activity;GO:0008152//metabolic process;GO:0008667//2,3-dihydro-2,3-dihydroxybenzoate dehydrogenase activity;GO:0009239//enterobactin biosynthetic process;GO:0016491//oxidoreductase activity;GO:0044237//cellular metabolic process;GO:0050662//coenzyme binding;GO:0055114//oxidation-reduction process;GO:0003824//catalytic activity;GO:0008152//metabolic process;GO:0008667//2,3-di…	zma:100192606	-
GRMZM2G131205	-1.32159	6.52e-07	-	GO:0003824//catalytic activity;GO:0003854//3-beta-hydroxy-delta5-steroid dehydrogenase activity;GO:0006694//steroid biosynthetic process;GO:0008152//metabolic process;GO:0016491//oxidoreductase activity;GO:0044237//cellular metabolic process;GO:0050662//coenzyme binding	-	-
GRMZM2G131836	-1.73852	1.74e-05	dehydrogenase	GO:0003824//catalytic activity;GO:0003854//3-beta-hydroxy-delta5-steroid dehydrogenase activity;GO:0006694//steroid biosynthetic process;GO:0008152//metabolic process;GO:0009058//biosynthetic process;GO:0016491//oxidoreductase activity;GO:0044237//cellular metabolic process;GO:0050662//coenzyme binding;GO:0003824//catalytic activity;GO:0003854//3-beta-hydroxy-delta5-steroid dehydrogenase activity…	-	-
GRMZM2G429118	-1.25527	0.00072273	UDP-glucuronate 4-epimerase	GO:0003824//catalytic activity;GO:0003854//3-beta-hydroxy-delta5-steroid dehydrogenase activity;GO:0005975//carbohydrate metabolic process;GO:0006694//steroid biosynthetic process;GO:0008152//metabolic process;GO:0016491//oxidoreductase activity;GO:0016857//racemase and epimerase activity, acting on carbohydrates and derivatives;GO:0044237//cellular metabolic process;GO:0050662//coenzyme binding	zma:100280936	zma00520//Amino sugar and nucleotide sugar metabolism;zma00500//Starch and sucrose metabolism;zma01100//Metabolic pathways

## Sheet: Table S13
Supplementary Table S13. qRT-PCR primers used in this study
primer name	primer sequence
029912-1	CAGAGTTGATAGGCTGGTTCGC
029912-2	CAGTACAGACCGACATGACGATTTA
031169-3	TCGCGAAAATCTCCTGAAGCC
031169-4	CTGATGTTGGACACCCGGTC
031790-1	TCTGGCAGATCGCCTTTGG
031790-2	GAAGCAAGATTGGCGTAGCAC
057281-1	GTTTCTTGGCCAGGGTCGC
057281-2	AGGTCGTTGCCCATGGTGAT
069316-3	GGGGGTTTTAGCTTGATCGTGG
069316-4	TCGGAGCATCACAGGGGTTG
070620-1	TGAGCAAGACCGCGAAATGC
070620-2	AGCAAAAAGTTGAGGTGGGTACA
101664-5	CGGTGCAGTATGCCCAAATC
101664-6	TTAAATGTCCTCGTGGCGTGT
113191-3	AAGAAGGTCCGCAGCGTGTC
113191-4	AGCTCCTGCTTATGTAGCTTAGGG
120619-3	CAAGCGTAGCTCATGCTGACA
120619-4	ACAGCCTCGAGCAGAGACAA
155216-3	TCACACTCCTCGCCATCACA
155216-4	GAGACGACGGCACGTTCACT
5S rRNA-F	CGTGCTTGGGCGAGAGTAG
5S rRNA-R	AGGGATGCAACACGAGGAC
miR169i-p5-F	CAGCGTGTCTTTCTCTTCTTTC
miR169-RT	GTCGTATCCAGTGCAGGGTCCGAGGTATTCGCACTGGATACGAC AAAAGA
miR8155-p5-F	GGCTCCGATACCAGTCGTAT
miR8155-RT	GTCGTATCCAGTGCAGGGTCCGAGGTATTCGCACTGGATACGAC TGGTAT
miRNA-R	AGCAGGGTCCGAGGTATTC
